# Supplementary material for: Prognostic factors for improvement of shoulder function after arthroscopic rotator cuff repair: a systematic review
Source: JSES Int. 2022 Sep 29;7(1):50–7. doi: 10.1016/j.jseint.2022.09.003 (PMC9937854; doi:10.1016/j.jseint.2022.09.003)
Supplement: Supplemental Table 3 [file mmc5.xlsx]

## Sheet: eTableFactors_versionRobinson
Supplemental Table 3: Detailed study factors description
Author	Year	Outcome				Prognostic factor
						Description			Univariable				Multivariable
		Type	Scale	Definition	Time point	Type	Definition	Handling	Type	Effect size	Accuracy	Significance	Type	Effect size	Accuracy	Significance
Dwyer, T.	2015	PROM	Constant-Score	Postoperative Absolute Constant-Murley score	24	Functional scores	Baseline preoperative Constant-Murley score	Continuous	.	.	.	.	Test	S	.	< 0.0001
Dwyer, T.	2015	PROM	Constant-Score	Postoperative Absolute Constant-Murley score	24	Work compensations claim	Presence or absence of a work-related claim	Dichotomous	.	.	.	.	Test	S	.	< 0.0001
Dwyer, T.	2015	PROM	Constant-Score	Postoperative Absolute Constant-Murley score	24	Tear size	Small (< 1 cm), medium (1 to 3 cm) and large (3 to 5 cm) by largest tear dimension measured intra-operatively	Categorized	.	.	.	.	Test	S	.	< 0.01
Dwyer, T.	2015	PROM	Constant-Score	Postoperative Absolute Constant-Murley score	24	Concomitant pathologies	The presence of associated pathologies (biceps tendinopathy > 50%, distal clavicle arthritis, superior labrum anterior to posterior (SLAP) tear) identified intra-operatively.	Dichotomous	.	.	.	.	Test	S	.	< 0.007
Dwyer, T.	2015	PROM	Constant-Score	Postoperative Absolute Constant-Murley score	24	Age	Age dichotomized into two groups: < 55 years old and age > 55 years old	Dichotomous	.	.	.	.	Test	NS	.	.
Dwyer, T.	2015	PROM	Short WORC	Postoperative Short WORC	24	Functional scores	Baseline preoperative short WORC score	Continuous	.	.	.	.	Test	S	.	< 0.0001
Dwyer, T.	2015	PROM	Short WORC	Postoperative Short WORC	24	Work compensations claim	Presence or absence of a work-related claim	Dichotomous	.	.	.	.	Test	S	.	< 0.0001
Dwyer, T.	2015	PROM	Short WORC	Postoperative Short WORC	24	Tear size	Small (< 1 cm), medium (1 to 3 cm) and large (3 to 5 cm) by largest tear dimension measured intra-operatively	Categorized	.	.	.	.	Test	S	.	< 0.0001
Dwyer, T.	2015	PROM	Short WORC	Postoperative Short WORC	24	Concomitant pathologies	The presence of associated pathologies (biceps tendinopathy > 50%, distal clavicle arthritis, superior labrum anterior to posterior (SLAP) tear) identified intra-operatively.	Dichotomous	.	.	.	.	Test	S	.	0.01
Dwyer, T.	2015	PROM	Short WORC	Postoperative Short WORC	24	Age	Age dichotomized into two groups: < 55 years old and age > 55 years old	Dichotomous	.	.	.	.	Test	NS	.	.
Dwyer, T.	2015	PROM	ASES	Postoperative ASES	24	Functional scores	Baseline preoperative short ASES score	Continuous	.	.	.	.	Test	S	.	< 0.0001
Dwyer, T.	2015	PROM	ASES	Postoperative ASES	24	Work compensations claim	Presence or absence of a work-related claim	Dichotomous	.	.	.	.	Test	S	.	< 0.0001
Dwyer, T.	2015	PROM	ASES	Postoperative ASES	24	Tear size	Small (< 1 cm), medium (1 to 3 cm) and large (3 to 5 cm) by largest tear dimension measured intra-operatively	Categorized	.	.	.	.	Test	S	.	0.005
Dwyer, T.	2015	PROM	ASES	Postoperative ASES	24	Concomitant pathologies	The presence of associated pathologies (biceps tendinopathy > 50%, distal clavicle arthritis, superior labrum anterior to posterior (SLAP) tear) identified intra-operatively.	Dichotomous	.	.	.	.	Test	S	.	0.004
Dwyer, T.	2015	PROM	ASES	Postoperative ASES	24	Age	Age dichotomized into two groups: < 55 years old and age > 55 years old	Dichotomous	.	.	.	.	Test	NS	.	.
Dwyer, T.	2015	Objective	Muscle strength	Postoperative strength in abduction, scapular plane (arm at 90 degrees elevation and 30 degrees in front on the coronal plane) using a dynamometer	24	Muscle strength	Baseline preoperative abduction strength score	Continuous	.	.	.	.	Test	S	.	< 0.0001
Dwyer, T.	2015	Objective	Muscle strength	Postoperative strength in abduction, scapular plane (arm at 90 degrees elevation and 30 degrees in front on the coronal plane) using a dynamometer	24	Work compensations claim	Presence or absence of a work-related claim	Dichotomous	.	.	.	.	Test	S	.	< 0.04
Dwyer, T.	2015	Objective	Muscle strength	Postoperative strength in abduction, scapular plane (arm at 90 degrees elevation and 30 degrees in front on the coronal plane) using a dynamometer	24	Tear size	Small (< 1 cm), medium (1 to 3 cm) and large (3 to 5 cm) by largest tear dimension measured intra-operatively	Categorized	.	.	.	.	Test	S	.	0.0001
Dwyer, T.	2015	Objective	Muscle strength	Postoperative strength in abduction, scapular plane (arm at 90 degrees elevation and 30 degrees in front on the coronal plane) using a dynamometer	24	Concomitant pathologies	The presence of associated pathologies (biceps tendinopathy > 50%, distal clavicle arthritis, superior labrum anterior to posterior (SLAP) tear) identified intra-operatively	Dichotomous	.	.	.	.	Test	S	.	0.02
Dwyer, T.	2015	Objective	Muscle strength	Postoperative strength in abduction, scapular plane (arm at 90 degrees elevation and 30 degrees in front on the coronal plane) using a dynamometer	24	Age	Age dichotomized into two groups: < 55 years old and age > 55 years old	Dichotomous	.	.	.	.	Test	S	.	< 0.0001
Fermont, A.J.	2015	PROM	Shoulder hindrance	Change in perceived shoulder hindrance on a 0 (no hindrance) to 10 scale (extreme hindrance)	12	ROM	Baseline preoperative range of motion, defined as: not restricted (abduction > 85 degrees and external rotation > 80 degrees), slightly restricted (abduction from 70 degrees to 85 degrees, or external rotation from 70 to 80 degrees), restricted (abduction from 55 degrees to 70 degrees, or external rotation from 60 degrees to 70 degrees), and severely restricted (abduction from 45 degrees to 55 de…	Categorized	Test	NS	.	> 0.15	.	.	.	.
Fermont, A.J.	2015	PROM	Shoulder hindrance	Change in perceived shoulder hindrance on a 0 (no hindrance) to 10 scale (extreme hindrance)	12	BMI	Dichotomized as obese (BMI > 30), not obese	Dichotomous	Test	S	.	0.087	β	x	.	> 0.05
Fermont, A.J.	2015	PROM	Shoulder hindrance	Change in perceived shoulder hindrance on a 0 (no hindrance) to 10 scale (extreme hindrance)	12	Tear retraction	Level retraction as defined by Patte, grade I: proximal stump close to bone insertion, grade II: proximal stump at level of humeral head, grade III: proximal stump at glenoid level, grade IV: proximal stump farther than glenoid	Categorized	Test	S	.	0.013	β	Ref - -2.854 - 3.4533 - x	.	Ref - 0.005 - 0.003 - > 0.05
Fermont, A.J.	2015	PROM	Shoulder hindrance	Change in perceived shoulder hindrance on a 0 (no hindrance) to 10 scale (extreme hindrance)	12	Fatty infiltration	As defined by Gouttalier et al., stage 0: normal muscle, stage 1: some fatty streaks, stage 2: <50% fatty muscle atrophy	Categorized	Test	NS	.	> 0.15	.	.	.	.
Pecora, J.O.	2015	PROM	UCLA score	Postoperative UCLA	12	Sex	Sex	Dichotomous	Other	r = - 0.041	.	0.32	β	NS	.	> 0.05
Pecora, J.O.	2015	PROM	UCLA score	Postoperative UCLA	12	Age	.	Continuous	Other	r = 0.232	.	0.004	Other	0.161	[0.043 ; 0.242]	0.008
Pecora, J.O.	2015	PROM	UCLA score	Postoperative UCLA	12	Acromion type	Acromion type as defined by Bigliani et al.	Categorized	Other	r = -0.095	.	0.141	β	NS	.	> 0.141
Pecora, J.O.	2015	PROM	UCLA score	Postoperative UCLA	12	Tear size	Tear size of postero-superior tendon	Categorized	Other	r = 0.07	.	0.212	β	NS	.	> 0.05
Pecora, J.O.	2015	PROM	UCLA score	Postoperative UCLA	12	Tear size	Tear size of subscapularis tendon	Categorized	Other	r = -0.005	.	0.476	β	NS	.	> 0.05
Pecora, J.O.	2015	PROM	UCLA score	Postoperative UCLA	12	Performed procedure	Procedure performed on the posterior superior tear	Categorized	Other	r = 0.151	.	0.043	β	NS	.	> 0.05
Pecora, J.O.	2015	PROM	UCLA score	Postoperative UCLA	12	Performed procedure	Procedure performed on the subscapularis tear	Categorized	Other	r = -0.01	.	0.453	β	NS	.	> 0.05
Pecora, J.O.	2015	PROM	UCLA score	Postoperative UCLA	12	Biceps procedures	Procedure performed on biceps	Categorized	Other	r = -0.08	.	0.183	β	NS	.	> 0.05
Pecora, J.O.	2015	PROM	UCLA score	Postoperative UCLA	12	AC joint procedures	Lateral resection of the clavicle performed	Dichotomous	Other	r = -0.005	.	0.476	β	NS	.	> 0.05
Pecora, J.O.	2015	PROM	UCLA score	Postoperative UCLA	12	Acromioplasty	Acromioplasty performed	Dichotomous	Other	r = 0.069	.	0.216	β	NS	.	> 0.05
Potter, M.Q.	2015	PROM	Shoulder Pain	Change in VAS	12	Depression and anxiety	Using the modified Zung Depression scale, relatively small negative influence of increasing this score (i.e. when this score increases, the patient is more distressed, and the pain change increases less)	Continuous	.	.	.	.	β	-0.18	.	0.084
Potter, M.Q.	2015	PROM	Shoulder Pain	Change in VAS	12	Depression and anxiety	Using the Modified Somatic Perception Questionnaire, no influence of this score	Continuous	.	.	.	.	β	-0.1	.	0.658
Potter, M.Q.	2015	PROM	Shoulder Pain	Change in VAS	12	Age	No influence of increasing age	Continuous	.	.	.	.	β	-0.14	.	0.162
Potter, M.Q.	2015	PROM	Shoulder Pain	Change in VAS	12	Sex	Female Sex compared to male Sex, no influence of Sex	Dichotomous	.	.	.	.	β	2.09	.	0.244
Potter, M.Q.	2015	PROM	Shoulder Pain	Change in VAS	12	BMI	Body mass index, no influence of BMI	Continuous	.	.	.	.	β	-0.12	.	0.437
Potter, M.Q.	2015	PROM	Shoulder Pain	Change in VAS	12	Smoking	Actively smoking, no influence of smoking	Dichotomous	.	.	.	.	β	0.81	.	0.765
Potter, M.Q.	2015	PROM	Shoulder Pain	Change in VAS	12	ASA classification	Classic ASA classification, unclear direction of the association	Unclear	.	.	.	.	β	3.01	.	0.048
Potter, M.Q.	2015	PROM	Shoulder Pain	Change in VAS	12	Tear size	Tear size in cm on sagittal MRI, no influence of tear size	Continuous	.	.	.	.	β	0.25	.	0.776
Potter, M.Q.	2015	PROM	Shoulder Pain	Change in VAS	12	Tear retraction	Tear retraction on coronal MRI (in cm), no influence of tear retraction	Continuous	.	.	.	.	β	-0.66	.	0.458
Potter, M.Q.	2015	PROM	Simple Shoulder Test	Change in Simple Shoulder Test	12	Depression and anxiety	Using the modified Zung Depression scale, no influence of this score	Continuous	.	.	.	.	β	-0.002	.	0.969
Potter, M.Q.	2015	PROM	Simple Shoulder Test	Change in Simple Shoulder Test	12	Depression and anxiety	Using the Modified Somatic Perception Questionnaire, no influence of this score	Continuous	.	.	.	.	β	-0.03	.	0.807
Potter, M.Q.	2015	PROM	Simple Shoulder Test	Change in Simple Shoulder Test	12	Age	No influence of increasing age	Continuous	.	.	.	.	.	0.03	.	0.56
Potter, M.Q.	2015	PROM	Simple Shoulder Test	Change in Simple Shoulder Test	12	Sex	Female Sex compared to male Sex, no influence of Sex	Dichotomous	.	.	.	.	β	0.66	.	0.506
Potter, M.Q.	2015	PROM	Simple Shoulder Test	Change in Simple Shoulder Test	12	BMI	Body mass index, no influence of BMI	Continuous	.	.	.	.	β	-0.04	.	0.633
Potter, M.Q.	2015	PROM	Simple Shoulder Test	Change in Simple Shoulder Test	12	Smoking	Actively smoking, no influence of smoking	Dichotomous	.	.	.	.	β	-0.28	.	0.844
Potter, M.Q.	2015	PROM	Simple Shoulder Test	Change in Simple Shoulder Test	12	ASA classification	Classic ASA classification, unclear direction of the association	Unclear	.	.	.	.	β	-0.73	.	0.382
Potter, M.Q.	2015	PROM	Simple Shoulder Test	Change in Simple Shoulder Test	12	Tear size	Tear size in cm on sagittal MRI, no influence of tear size	Continuous	.	.	.	.	β	0.68	.	0.168
Potter, M.Q.	2015	PROM	Simple Shoulder Test	Change in Simple Shoulder Test	12	Tear retraction	Tear retraction on coronal MRI (in cm), no influence of tear retraction	Continuous	.	.	.	.	β	-0.13	.	0.798
Potter, M.Q.	2015	PROM	ASES	Change in ASES	12	Depression and anxiety	Using the modified Zung Depression scale, relatively small negative influence of increasing this score (i.e. when this score increases, the patient is more distressed, and the pain change increases less)	Continuous	.	.	.	.	β	0.44	.	0.262
Potter, M.Q.	2015	PROM	ASES	Change in ASES	12	Depression and anxiety	Using the Modified Somatic Perception Questionnaire, no influence of this score	Continuous	.	.	.	.	β	-0.4	.	0.645
Potter, M.Q.	2015	PROM	ASES	Change in ASES	12	Age	No influence of increasing age	Continuous	.	.	.	.	β	0.39	.	0.315
Potter, M.Q.	2015	PROM	ASES	Change in ASES	12	Sex	Female Sex compared to male Sex, no influence of Sex	Dichotomous	.	.	.	.	β	-7.22	.	0.289
Potter, M.Q.	2015	PROM	ASES	Change in ASES	12	BMI	Body mass index, no influence of BMI	Continuous	.	.	.	.	β	0.31	.	0.593
Potter, M.Q.	2015	PROM	ASES	Change in ASES	12	Smoking	Actively smoking, no influence of smoking	Dichotomous	.	.	.	.	β	1.68	.	0.872
Potter, M.Q.	2015	PROM	ASES	Change in ASES	12	ASA classification	Classic ASA classification, unclear direction of the association	Unclear	.	.	.	.	β	-5.24	.	0.359
Potter, M.Q.	2015	PROM	ASES	Change in ASES	12	Tear size	Tear size in cm on sagittal MRI, no influence of tear size	Continuous	.	.	.	.	β	-0.24	.	0.942
Potter, M.Q.	2015	PROM	ASES	Change in ASES	12	Tear retraction	Tear retraction on coronal MRI (in cm), no influence of tear retraction	Continuous	.	.	.	.	β	1.37	.	0.68
Donohue, N.K.	2016	PROM	Shoulder Pain	Change (unclear) in VAS	12	Symptom duration (timing)	Trends towards the longer the symptom duration is, the less improvement is observed.	Continuous	.	.	.	.	Test	NS	.	> 0.05
Donohue, N.K.	2016	PROM	Shoulder Pain	Change (unclear) in VAS	12	Trauma	Insidious (vs traumatic) etiology associated with more improvement	Dichotomous	.	.	.	.	Test	S	.	0.014
Donohue, N.K.	2016	PROM	Shoulder Pain	Change (unclear) in VAS	12	Age	Unclear	Continuous	.	.	.	.	Test	NS	.	> 0.05
Donohue, N.K.	2016	PROM	Shoulder Pain	Change (unclear) in VAS	12	Preoperative corticoid injections	Preoperative local steroid injection. Injection (vs. noninjection) associated with more improvement	Dichotomous	.	.	.	.	Test	S	.	0.02
Donohue, N.K.	2016	PROM	Shoulder Pain	Change (unclear) in VAS	12	Preoperative physical therapy	Preoperative physical therapy (6 or 8 weeks formal program that included strengthening and stretching exercises and home exercise instruction)	Dichotomous	.	.	.	.	Test	NS	.	> 0.05
Donohue, N.K.	2016	PROM	Shoulder Pain	Change (unclear) in VAS	12	Tear location	Tear location according to Ellman classification	Categorized	Test	NS	.	0.5258	Test	NS	.	> 0.05
Donohue, N.K.	2016	PROM	Shoulder Pain	Change (unclear) in VAS	12	Tear size	Percentage of tendon torn (medial-lateral) determined with the aid of a calibrated arthroscopic probe with a 3 mm bent arm after debridement	Continuous	.	.	.	.	Test	NS	.	> 0.05
Donohue, N.K.	2016	PROM	Shoulder Pain	Change (unclear) in VAS	12	Tear size	Tear length (anterior-posterior) unclear	Continuous	.	.	.	.	Test	NS	.	> 0.05
Donohue, N.K.	2016	PROM	ASES	Change (unclear) in ASES	12	Symptom duration (timing)	Trends towards the longer the symptom duration is, the less improvement is observed.	Continuous	.	.	.	.	Test	NS	.	> 0.05
Donohue, N.K.	2016	PROM	ASES	Change (unclear) in ASES	12	Trauma	Insidious (vs traumatic) etiology associated with more improvement	Dichotomous	.	.	.	.	Test	S	.	0.033
Donohue, N.K.	2016	PROM	ASES	Change (unclear) in ASES	12	Age	Unclear	Continuous	.	.	.	.	Test	NS	.	> 0.05
Donohue, N.K.	2016	PROM	ASES	Change (unclear) in ASES	12	Preoperative corticoid injections	Preoperative local steroid injection. Injection (vs. noninjection) associated with more improvement	Dichotomous	.	.	.	.	Test	S	.	0.061
Donohue, N.K.	2016	PROM	ASES	Change (unclear) in ASES	12	Preoperative physical therapy	Preoperative physical therapy (6 or 8 weeks formal program that included strengthening and stretching exercises and home exercise instruction)	Dichotomous	.	.	.	.	Test	NS	.	> 0.05
Donohue, N.K.	2016	PROM	ASES	Change (unclear) in ASES	12	Tear location	Tear location according to Ellman classification	Categorized	.	.	.	.	Test	NS	.	> 0.05
Donohue, N.K.	2016	PROM	ASES	Change (unclear) in ASES	12	Tear size	Percentage of tendon torn (medial-lateral) determined with the aid of a calibrated arthroscopic probe with a 3 mm bent arm after debridement	Unclear	.	.	.	.	Test	NS	.	> 0.05
Donohue, N.K.	2016	PROM	ASES	Change (unclear) in ASES	12	Tear size	Tear length (anterior-posterior) unclear	Continuous	.	.	.	.	Test	NS	.	> 0.05
Donohue, N.K.	2016	PROM	Constant-Score	Change (unclear) in Constant-Murley score	12	Symptom duration (timing)	Trends towards the longer the symptom duration is, the less improvement is observed.	Continuous	.	.	.	.	Test	NS	.	> 0.05
Donohue, N.K.	2016	PROM	Constant-Score	Change (unclear) in Constant-Murley score	12	Trauma	Insidious (vs traumatic) etiology associated with more improvement	Dichotomous	.	.	.	.	Test	NS	.	0.5
Donohue, N.K.	2016	PROM	Constant-Score	Change (unclear) in Constant-Murley score	12	Age	Unclear	Continuous	.	.	.	.	Test	NS	.	> 0.05
Donohue, N.K.	2016	PROM	Constant-Score	Change (unclear) in Constant-Murley score	12	Preoperative corticoid injections	Preoperative local steroid injection. Injection (vs. noninjection) associated with more improvement	Dichotomous	.	.	.	.	Test	S	.	0.02
Donohue, N.K.	2016	PROM	Constant-Score	Change (unclear) in Constant-Murley score	12	Preoperative physical therapy	Preoperative physical therapy (6 or 8 weeks formal program that included strengthening and stretching exercises and home exercise instruction)	Dichotomous	.	.	.	.	Test	NS	.	> 0.05
Donohue, N.K.	2016	PROM	Constant-Score	Change (unclear) in Constant-Murley score	12	Tear location	Tear location according to Ellman classification	Categorized	.	.	.	.	Test	NS	.	> 0.05
Donohue, N.K.	2016	PROM	Constant-Score	Change (unclear) in Constant-Murley score	12	Tear size	Percentage of tendon torn (medial-lateral) determined with the aid of a calibrated arthroscopic probe with a 3 mm bent arm after debridement	Continuous	.	.	.	.	Test	NS	.	> 0.05
Donohue, N.K.	2016	PROM	Constant-Score	Change (unclear) in Constant-Murley score	12	Tear size	Tear length (anterior-posterior) unclear	Continuous	.	.	.	.	Test	NS	.	> 0.05
Tan, M.	2016	PROM	Shoulder Pain	Postoperative pain frequency with activity (0 = never, 1 = monthly, 2 = weekly, 3 = daily, 4 = always)	6	Trauma	We classified the entire study cohort into those who recalled a specific injury (traumatic) and those who did not recall a specific injury (nontraumatic).	Dichotomous	Test	NS	.	0.15	.	.	.	.
Tan, M.	2016	PROM	Shoulder Pain	Postoperative pain severity with overhead activities (0 = none, 1 = mild, 2 = moderate, 3 = severe, 4 = very severe)	6	Trauma	We classified the entire study cohort into those who recalled a specific injury (traumatic) and those who did not recall a specific injury (nontraumatic).	Dichotomous	Test	S (-)	.	0.005	.	.	.	.
Tan, M.	2016	Objective	Range of Motion	Postoperative forward flexion	6	Trauma	We classified the entire study cohort into those who recalled a specific injury (traumatic) and those who did not recall a specific injury (nontraumatic). Traumatic group had worse post-operative forward flexion.	Dichotomous	Test	S	.	0.007	.	.	.	.
Tan, M.	2016	Objective	Range of Motion	Postoperative abduction	6	Trauma	We classified the entire study cohort into those who recalled a specific injury (traumatic) and those who did not recall a specific injury (nontraumatic). Traumatic group had worse post-operative results.	Dichotomous	Test	S	.	0.023	.	.	.	.
Tan, M.	2016	Objective	Range of Motion	Postoperative external rotation	6	Trauma	We classified the entire study cohort into those who recalled a specific injury (traumatic) and those who did not recall a specific injury (nontraumatic). Traumatic group had worse post-operative outcome.	Dichotomous	Test	S	.	0.02	.	.	.	.
Tan, M.	2016	Objective	Range of Motion	Postoperative internal rotation (vertebral levels from S5 to T7)	6	Trauma	We classified the entire study cohort into those who recalled a specific injury (traumatic) and those who did not recall a specific injury (nontraumatic). Unclear what is the direction of the association.	Dichotomous	Test	S	.	0.043	.	.	.	.
Tan, M.	2016	Objective	Muscle strength	Postoperative supraspinatus strength	6	Trauma	We classified the entire study cohort into those who recalled a specific injury (traumatic) and those who did not recall a specific injury (nontraumatic).	Continuous	Test	NS	.	0.95	.	.	.	.
Tan, M.	2016	Objective	Muscle strength	Postoperative external rotation strength	6	Trauma	We classified the entire study cohort into those who recalled a specific injury (traumatic) and those who did not recall a specific injury (nontraumatic).	Dichotomous	Test	NS	.	0.94	.	.	.	.
Tan, M.	2016	Objective	Muscle strength	Postoperative internal rotation strength	6	Trauma	We classified the entire study cohort into those who recalled a specific injury (traumatic) and those who did not recall a specific injury (nontraumatic).	Dichotomous	Test	NS	.	0.91	.	.	.	.
Tan, M.	2016	Objective	Muscle strength	Postoperative adduction strength	6	Trauma	We classified the entire study cohort into those who recalled a specific injury (traumatic) and those who did not recall a specific injury (nontraumatic).	Dichotomous	Test	NS	.	0.96	.	.	.	.
Donohue, N.K.	2017	PROM	Shoulder Pain	Change in VAS	12	Preoperative cortical steroid injection timing	Timing of preoperative cortical steroid injection prior to surgery	Categorized	.	.	.	.	β	Ref (unclear) - 2.3 - 1.4 - 1.3	Ref (unclear) - 0.7 - 0.6 - 0.6	Ref (unclear) - <0.001 - 0.022 - 0.047
Donohue, N.K.	2017	PROM	Shoulder Pain	Change in VAS	12	Age	.	Continuous	.	.	.	.	Test	NS	.	> 0.05
Donohue, N.K.	2017	PROM	Shoulder Pain	Change in VAS	12	Sex	.	Dichotomous	.	.	.	.	Test	NS	.	> 0.05
Donohue, N.K.	2017	PROM	Shoulder Pain	Change in VAS	12	Tear location	Tear location	Categorized	.	.	.	.	Test	NS	.	> 0.05
Donohue, N.K.	2017	PROM	Shoulder Pain	Change in VAS	12	Preoperative physical therapy	Preoperative physical therapy (6 or 8 weeks formal program that included strengthening and stretching exercises and home exercise instruction)	Dichotomous	.	.	.	.	Test	NS	.	> 0.05
Donohue, N.K.	2017	PROM	Shoulder Pain	Change in VAS	12	Concomitant procedures	Subacromial decompression, acromioclavicular resection, superior labrum anterior-posterior debridement and biceps tenotomy or tenodesis	Dichotomous	.	.	.	.	Test	NS	.	> 0.05
Donohue, N.K.	2017	PROM	Shoulder Pain	Change in VAS	12	Trauma	Tear etiology	Dichotomous	.	.	.	.	Test	NS	.	> 0.05
Donohue, N.K.	2017	PROM	Shoulder Pain	Change in VAS	12	Symptom duration (timing)	Symptom duration prior to surgery	Categorized	.	.	.	.	Test	NS	.	> 0.05
Donohue, N.K.	2017	PROM	ASES	Change in classic ASES	12	Preoperative cortical steroid injection timing	Timing of preoperative cortical steroid injection prior to surgery	Categorized	.	.	.	.	β	Ref (unclear) - 18.8 - 6.7 - 9.6	Ref (unclear) - 5.1 - 4.8 - 5.1	Ref (unclear) - <0.001 - 0.165 - 0.062
Donohue, N.K.	2017	PROM	ASES	Change in classic ASES	12	Age	.	Continuous	.	.	.	.	Test	NS	.	> 0.05
Donohue, N.K.	2017	PROM	ASES	Change in classic ASES	12	Sex	.	Dichotomous	.	.	.	.	Test	NS	.	> 0.05
Donohue, N.K.	2017	PROM	ASES	Change in classic ASES	12	Tear location	Tear location	Categorized	.	.	.	.	Test	NS	.	> 0.05
Donohue, N.K.	2017	PROM	ASES	Change in classic ASES	12	Preoperative physical therapy	Preoperative physical therapy (6 or 8 weeks formal program that included strengthening and stretching exercises and home exercise instruction)	Dichotomous	.	.	.	.	Test	NS	.	> 0.05
Donohue, N.K.	2017	PROM	ASES	Change in classic ASES	12	Concomitant procedures	Subacromial decompression, acromioclavicular resection, superior labrum anterior-posterior debridement and biceps tenotomy or tenodesis	Dichotomous	.	.	.	.	Test	NS	.	> 0.05
Donohue, N.K.	2017	PROM	ASES	Change in classic ASES	12	Trauma	Tear etiology	Dichotomous	.	.	.	.	Test	NS	.	> 0.05
Donohue, N.K.	2017	PROM	ASES	Change in classic ASES	12	Symptom duration (timing)	Symptom duration prior to surgery	Categorized	.	.	.	.	Test	NS	.	> 0.05
Donohue, N.K.	2017	PROM	Constant-Score	Change in classic Constant	12	Preoperative cortical steroid injection timing	Timing of preoperative cortical steroid injection prior to surgery	Categorized	.	.	.	.	β	Ref (unclear) - 14.6 - 3.7 - 7.3	Ref (unclear) - 3.8 - 3.5 - 3.7	Ref (unclear) - <0.001 - 0.300 - 0.053
Donohue, N.K.	2017	PROM	Constant-Score	Change in classic Constant	12	Age	.	Continuous	.	.	.	.	Test	NS	.	> 0.05
Donohue, N.K.	2017	PROM	Constant-Score	Change in classic Constant	12	Sex	.	Dichotomous	.	.	.	.	Test	NS	.	> 0.05
Donohue, N.K.	2017	PROM	Constant-Score	Change in classic Constant	12	Tear location	Tear location	Categorized	.	.	.	.	Test	NS	.	> 0.05
Donohue, N.K.	2017	PROM	Constant-Score	Change in classic Constant	12	Preoperative physical therapy	Preoperative physical therapy (6 or 8 weeks formal program that included strengthening and stretching exercises and home exercise instruction)	Dichotomous	.	.	.	.	Test	NS	.	> 0.05
Donohue, N.K.	2017	PROM	Constant-Score	Change in classic Constant	12	Concomitant procedures	Subacromial decompression, acromioclavicular resection, superior labrum anterior-posterior debridement and biceps tenotomy or tenodesis	Dichotomous	.	.	.	.	Test	NS	.	> 0.05
Donohue, N.K.	2017	PROM	Constant-Score	Change in classic Constant	12	Trauma	Tear etiology	Dichotomous	.	.	.	.	Test	NS	.	> 0.05
Donohue, N.K.	2017	PROM	Constant-Score	Change in classic Constant	12	Symptom duration (timing)	Symptom duration prior to surgery	Categorized	.	.	.	.	β	19.4 - unclear - unclear	.	<0.001 - x - x
Ohzono, H.	2017	PROM	UCLA score	Satisfactory (=< 27 points) or unsatisfactory (> 27 points) UCLA	24	Age	.	Continuous	Test	NS	.	0.93	.	.	.	.
Ohzono, H.	2017	PROM	UCLA score	Satisfactory (=< 27 points) or unsatisfactory (> 27 points) UCLA	24	Sex	.	Dichotomous	.	NS	.	0.94	.	.	.	.
Ohzono, H.	2017	PROM	UCLA score	Satisfactory (=< 27 points) or unsatisfactory (> 27 points) UCLA	24	Diabetes	.	Dichotomous	Test	NS	.	0.61	.	.	.	.
Ohzono, H.	2017	PROM	UCLA score	Satisfactory (=< 27 points) or unsatisfactory (> 27 points) UCLA	24	Affected side dominant	.	Dichotomous	Test	NS	.	0.59	.	.	.	.
Ohzono, H.	2017	PROM	UCLA score	Satisfactory (=< 27 points) or unsatisfactory (> 27 points) UCLA	24	Trauma	.	Dichotomous	Test	NS	.	0.26	.	.	.	.
Ohzono, H.	2017	PROM	UCLA score	Satisfactory (=< 27 points) or unsatisfactory (> 27 points) UCLA	24	Symptom duration (timing)	in weeks	Continuous	Test	NS	.	0.11	.	.	.	.
Ohzono, H.	2017	PROM	UCLA score	Satisfactory (=< 27 points) or unsatisfactory (> 27 points) UCLA	24	Hypertension	.	Dichotomous	Test	NS	.	0.49	.	.	.	.
Ohzono, H.	2017	PROM	UCLA score	Satisfactory (=< 27 points) or unsatisfactory (> 27 points) UCLA	24	Smoking	.	Dichotomous	Test	NS	.	0.35	.	.	.	.
Ohzono, H.	2017	PROM	UCLA score	Satisfactory (=< 27 points) or unsatisfactory (> 27 points) UCLA	24	Work compensations claim	.	Dichotomous	Test	NS	.	0.81	.	.	.	.
Ohzono, H.	2017	PROM	UCLA score	Satisfactory (=< 27 points) or unsatisfactory (> 27 points) UCLA	24	Follow-up duration	in years	Continuous	Test	NS	.	0.98	.	.	.	.
Ohzono, H.	2017	PROM	UCLA score	Satisfactory (=< 27 points) or unsatisfactory (> 27 points) UCLA	24	Functional scores	Preoperative elevation in range of motion (in degrees)	Continuous	Test	NS	.	0.1	.	.	.	.
Ohzono, H.	2017	PROM	UCLA score	Satisfactory (=< 27 points) or unsatisfactory (> 27 points) UCLA	24	Functional scores	Preoperative abduction in range of motion (in degrees)	Continuous	Test	NS	.	0.18	.	.	.	.
Ohzono, H.	2017	PROM	UCLA score	Satisfactory (=< 27 points) or unsatisfactory (> 27 points) UCLA	24	Functional scores	Preoperative internal rotation in range of motion (vertebrae)	Continuous	Test	NS	.	0.76	.	.	.	.
Ohzono, H.	2017	PROM	UCLA score	Satisfactory (=< 27 points) or unsatisfactory (> 27 points) UCLA	24	Functional scores	Preoperative internal rotation in range of motion (vertebrae)	Continuous	Test	NS	.	0.9	.	.	.	.
Ohzono, H.	2017	PROM	UCLA score	Satisfactory (=< 27 points) or unsatisfactory (> 27 points) UCLA	24	Muscle strength	In elevation, measured as a percentage (%) of the non affected side	Continuous	Test	NS	.	0.77	.	.	.	.
Ohzono, H.	2017	PROM	UCLA score	Satisfactory (=< 27 points) or unsatisfactory (> 27 points) UCLA	24	Muscle strength	In abduction, measured as a percentage (%) of the non affected side	Continuous	Test	S	.	0.0051	.	.	.	.
Ohzono, H.	2017	PROM	UCLA score	Satisfactory (=< 27 points) or unsatisfactory (> 27 points) UCLA	24	Muscle strength	In internal rotation, measured as a percentage (%) of the non affected side	Continuous	Test	NS	.	0.12	.	.	.	.
Ohzono, H.	2017	PROM	UCLA score	Satisfactory (=< 27 points) or unsatisfactory (> 27 points) UCLA	24	Muscle strength	In external rotation, measured as a percentage (%) of the non affected side	Continuous	Test	NS	.	0.17	.	.	.	.
Ohzono, H.	2017	PROM	UCLA score	Satisfactory (=< 27 points) or unsatisfactory (> 27 points) UCLA	24	Pain level	Preoperative pain score at rest on a visual analog scale (in mm)	Continuous	Test	NS	.	0.25	.	.	.	.
Ohzono, H.	2017	PROM	UCLA score	Satisfactory (=< 27 points) or unsatisfactory (> 27 points) UCLA	24	Pain level	Preoperative pain score at motion on a visual analog scale (in mm)	Continuous	Test	NS	.	0.17	.	.	.	.
Ohzono, H.	2017	PROM	UCLA score	Satisfactory (=< 27 points) or unsatisfactory (> 27 points) UCLA	24	Pain level	Preoperative pain score at night on a visual analog scale (in mm)	Continuous	Test	NS	.	0.2	.	.	.	.
Ohzono, H.	2017	PROM	UCLA score	Satisfactory (=< 27 points) or unsatisfactory (> 27 points) UCLA	24	Tear retraction	In mm, evaluated as the coronal and sagittal oblique distance on T2-weighted images	Continuous	Test	NS	.	0.1	.	.	.	.
Ohzono, H.	2017	PROM	UCLA score	Satisfactory (=< 27 points) or unsatisfactory (> 27 points) UCLA	24	Tear size	Tear width, in mm, evaluated as the coronal and sagittal oblique distance on T2-weighted images	Continuous	Test	NS	.	0.6	.	.	.	.
Ohzono, H.	2017	PROM	UCLA score	Satisfactory (=< 27 points) or unsatisfactory (> 27 points) UCLA	24	Muscle atrophy	ImageJ software was used to calculate supraspinatus atrophy as the cross-sectional area of the rotator cuff muscle belly in relation to the cross-sectional area of the supraspinatus fossa at Y-view on T2-weighted images, in percent (%)	Continuous	Test	NS	.	0.77	.	.	.	.
Ohzono, H.	2017	PROM	UCLA score	Satisfactory (=< 27 points) or unsatisfactory (> 27 points) UCLA	24	Muscle atrophy	ImageJ software was used to calculate infraspinatus atrophy as the cross-sectional area of the rotator cuff muscle belly in relation to the cross-sectional area of the supraspinatus fossa at Y-view on T2-weighted images, in percent (%)	Continuous	Test	NS	.	0.21	.	.	.	.
Ohzono, H.	2017	PROM	UCLA score	Satisfactory (=< 27 points) or unsatisfactory (> 27 points) UCLA	24	Muscle atrophy	ImageJ software was used to calculate subscapularis atrophy as the cross-sectional area of the rotator cuff muscle belly in relation to the cross-sectional area of the supraspinatus fossa at Y-view on T2-weighted images, in percent (%)	Continuous	Test	NS	.	0.21	.	.	.	.
Ohzono, H.	2017	PROM	UCLA score	Satisfactory (=< 27 points) or unsatisfactory (> 27 points) UCLA	24	Fatty infiltration	Fatty infiltration of supraspinatus muscle using Goutallier classification	Categorized	Test	NS	.	0.16	.	.	.	.
Ohzono, H.	2017	PROM	UCLA score	Satisfactory (=< 27 points) or unsatisfactory (> 27 points) UCLA	24	Fatty infiltration	Fatty infiltration of infraspinatus muscle using Goutallier classification, higher Gouttalier stage associated with unsatisfactory outcomes	Categorized	Test	S	.	0.0021	OR	8.87	[1.51 ; 52.0]	0.016
Ohzono, H.	2017	PROM	UCLA score	Satisfactory (=< 27 points) or unsatisfactory (> 27 points) UCLA	24	Fatty infiltration	Fatty infiltration of subscapularis muscle using Goutallier classification, higher Gouttalier stage associated with unsatisfactory outcomes	Categorized	Test	S	.	0.0024	OR	7.53	[1.58 ; 35.9]	0.011
Ohzono, H.	2017	PROM	UCLA score	Satisfactory (=< 27 points) or unsatisfactory (> 27 points) UCLA	24	Biceps procedures	Treatment of long head of biceps tendon	Dichotomous	Test	NS	.	0.0073	.	.	.	.
Robinson, H.A.	2017	Objective	Muscle strength	Supraspinatus strength	6	Age	.	Continuous	.	.	.	.	Test	NS	.	> 0.05
Robinson, H.A.	2017	Objective	Muscle strength	Supraspinatus strength	6	Sex	.	Dichotomous	.	.	.	.	β	14.665	.	<0.001
Robinson, H.A.	2017	Objective	Muscle strength	Supraspinatus strength	6	Tear severity	Full or partial-thickness tears	Categorized	.	.	.	.	Test	NS	.	> 0.05
Robinson, H.A.	2017	Objective	Muscle strength	Supraspinatus strength	6	Tear size	in cm2	Continuous	.	.	.	.	Test	NS	.	> 0.05
Robinson, H.A.	2017	Objective	Muscle strength	Supraspinatus strength	6	Number of anchors	Number of anchors used (from 0 to 5)	Continuous	.	.	.	.	Test	NS	.	> 0.05
Robinson, H.A.	2017	Objective	Muscle strength	Supraspinatus strength	6	Tissue quality	Rated by the surgeon on a 4-point scale (fair, good, very good, excellent)	Unclear	.	.	.	.	Test	NS	.	> 0.05
Robinson, H.A.	2017	Objective	Muscle strength	Supraspinatus strength	6	Tendon mobility	Mobility assessed using a suture passer OPUS smart stitch device	Unclear	.	.	.	.	Test	NS	.	> 0.05
Robinson, H.A.	2017	Objective	Muscle strength	Supraspinatus strength	6	Repair quality	Assessed at the time of the repair, rated by the surgeon on a 4-point scale (fair, good, very good, excellent)	Unclear	.	.	.	.	Test	NS	.	> 0.05
Robinson, H.A.	2017	Objective	Muscle strength	Supraspinatus strength	6	Operative time	Operation time, in min	Continuous	.	.	.	.	Test	NS	.	> 0.05
Robinson, H.A.	2017	Objective	Muscle strength	Supraspinatus strength	6	Muscle strength	Preoperative external rotation strength (in N)	Continuous	.	.	.	.	Test	NS	.	> 0.05
Robinson, H.A.	2017	Objective	Muscle strength	Supraspinatus strength	6	Muscle strength	Preoperative lift-off strength (in N)	Continuous	.	.	.	.	Test	NS	.	> 0.05
Robinson, H.A.	2017	Objective	Muscle strength	Supraspinatus strength	6	Muscle strength	Preoperative abduction strength (in N)	Continuous	.	.	.	.	Test	NS	.	> 0.05
Robinson, H.A.	2017	Objective	Muscle strength	Supraspinatus strength	6	ROM	External rotation (in degrees)	Continuous	.	.	.	.	Test	NS	.	> 0.05
Robinson, H.A.	2017	Objective	Muscle strength	Supraspinatus strength	6	ROM	Internal rotation (in degrees)	Continuous	.	.	.	.	Test	NS	.	> 0.05
Robinson, H.A.	2017	Objective	Muscle strength	Supraspinatus strength	6	ROM	Forward flexion (in degrees)	Continuous	.	.	.	.	Test	NS	.	> 0.05
Robinson, H.A.	2017	Objective	Muscle strength	Supraspinatus strength	6	ROM	Abduction (in degrees)	Continuous	.	.	.	.	Test	NS	.	> 0.05
Robinson, H.A.	2017	Objective	Muscle strength	Supraspinatus strength	6	Pain level	Frequency of sleep pain using a 5-point Likert scale from l'Insalata questionnaire (never, monthly, weekly, daily or always)	Unclear	.	.	.	.	Test	NS	.	> 0.05
Robinson, H.A.	2017	Objective	Muscle strength	Supraspinatus strength	6	Pain level	Frequency of extreme pain using a 5-point Likert scale from l'Insalata questionnaire (never, monthly, weekly, daily or always)	Continuous	.	.	.	.	Test	NS	.	> 0.05
Robinson, H.A.	2017	Objective	Muscle strength	Supraspinatus strength	6	Pain level	Level of pain at rest using a 5-point scale (none, mild, moderate, severe, or very severe)	Continuous	.	.	.	.	β	-3.345	.	0.003
Robinson, H.A.	2017	Objective	Muscle strength	Supraspinatus strength	6	Pain level	Level of overhead pain using a 5-point scale (none, mild, moderate, severe, or very severe)	Continuous	.	.	.	.	Test	NS	.	> 0.05
Robinson, H.A.	2017	Objective	Muscle strength	Supraspinatus strength	6	Pain level	Level of sleep pain using a 5-point scale (none, mild, moderate, severe, or very severe)	Continuous	.	.	.	.	Test	NS	.	> 0.05
Robinson, H.A.	2017	Objective	Muscle strength	Supraspinatus strength	6	Stiffness/Capsulitis	Perceived shoulder stiffness using a 5-point scale (not at all, a little, moderate, quite, or very)	Continuous	.	.	.	.	Test	NS	.	> 0.05
Robinson, H.A.	2017	Objective	Muscle strength	Supraspinatus strength	6	Difficulty with behind the back activity	Using difficulty levels (none, mild, moderate, severe, very severe)	Continuous	.	.	.	.	Test	NS	.	> 0.05
Robinson, H.A.	2017	Objective	Muscle strength	Supraspinatus strength	6	Difficulty with overhead activity	Using difficulty levels (none, mild, moderate, severe, very severe)	Continuous	.	.	.	.	Test	NS	.	> 0.05
Robinson, H.A.	2017	Objective	Muscle strength	Supraspinatus strength	6	Preoperative overall shoulder satisfaction	Unclear	Unclear	.	.	.	.	Test	NS	.	> 0.05
Robinson, H.A.	2017	Objective	Muscle strength	Supraspinatus strength	6	Muscle strength	Internal rotation muscle strength (in N)	Continuous	.	.	.	.	β	0.264	.	< 0.001
Robinson, H.A.	2017	Objective	Muscle strength	External rotation strength	6	Age	.	Continuous	.	.	.	.	β	-0.227	.	0.008
Robinson, H.A.	2017	Objective	Muscle strength	External rotation strength	6	Sex	.	Dichotomous	.	.	.	.	β	15.762	.	<0.001
Robinson, H.A.	2017	Objective	Muscle strength	External rotation strength	6	Tear severity	Full or partial-thickness tears	Categorized	.	.	.	.	Test	NS	.	> 0.05
Robinson, H.A.	2017	Objective	Muscle strength	External rotation strength	6	Tear size	in cm2	Continuous	.	.	.	.	β	-0.332	.	0.006
Robinson, H.A.	2017	Objective	Muscle strength	External rotation strength	6	Number of anchors	Number of anchors used (from 0 to 5)	Continuous	.	.	.	.	β	3.149	.	< 0.001
Robinson, H.A.	2017	Objective	Muscle strength	External rotation strength	6	Tissue quality	Rated by the surgeon on a 4-point scale (fair, good, very good, excellent)	Unclear	.	.	.	.	Test	NS	.	> 0.05
Robinson, H.A.	2017	Objective	Muscle strength	External rotation strength	6	Tendon mobility	Mobility assessed using a suture passer OPUS smart stitch device	Unclear	.	.	.	.	Test	NS	.	> 0.05
Robinson, H.A.	2017	Objective	Muscle strength	External rotation strength	6	Repair quality	Assessed at the time of the repair, rated by the surgeon on a 4-point scale (fair, good, very good, excellent)	Unclear	.	.	.	.	Test	NS	.	> 0.05
Robinson, H.A.	2017	Objective	Muscle strength	External rotation strength	6	Operative time	Operation time, in min	Continuous	.	.	.	.	Test	NS	.	> 0.05
Robinson, H.A.	2017	Objective	Muscle strength	External rotation strength	6	Muscle strength	Preoperative external rotation strength (in N)	Continuous	.	.	.	.	β	0.221	.	< 0.001
Robinson, H.A.	2017	Objective	Muscle strength	External rotation strength	6	Muscle strength	Preoperative lift-off strength (in N)	Continuous	.	.	.	.	β	0.141	.	< 0.001
Robinson, H.A.	2017	Objective	Muscle strength	External rotation strength	6	Muscle strength	Preoperative abduction strength (in N)	Continuous	.	.	.	.	Test	NS	.	> 0.05
Robinson, H.A.	2017	Objective	Muscle strength	External rotation strength	6	ROM	External rotation (in degrees)	Continuous	.	.	.	.	Test	NS	.	> 0.05
Robinson, H.A.	2017	Objective	Muscle strength	External rotation strength	6	ROM	Internal rotation (in degrees)	Continuous	.	.	.	.	Test	NS	.	> 0.05
Robinson, H.A.	2017	Objective	Muscle strength	External rotation strength	6	ROM	Forward flexion (in degrees)	Continuous	.	.	.	.	Test	NS	.	> 0.05
Robinson, H.A.	2017	Objective	Muscle strength	External rotation strength	6	ROM	Abduction (in degrees)	Continuous	.	.	.	.	Test	NS	.	> 0.05
Robinson, H.A.	2017	Objective	Muscle strength	External rotation strength	6	Pain level	Frequency of sleep pain using a 5-point Likert scale from l'Insalata questionnaire (never, monthly, weekly, daily or always)	Unclear	.	.	.	.	Test	NS	.	> 0.05
Robinson, H.A.	2017	Objective	Muscle strength	External rotation strength	6	Pain level	Frequency of extreme pain using a 5-point Likert scale from l'Insalata questionnaire (never, monthly, weekly, daily or always)	Continuous	.	.	.	.	Test	NS	.	> 0.05
Robinson, H.A.	2017	Objective	Muscle strength	External rotation strength	6	Pain level	Level of pain at rest using a 5-point scale (none, mild, moderate, severe, or very severe)	Continuous	.	.	.	.	Test	NS	.	> 0.05
Robinson, H.A.	2017	Objective	Muscle strength	External rotation strength	6	Pain level	Level of overhead pain using a 5-point scale (none, mild, moderate, severe, or very severe)	Continuous	.	.	.	.	Test	NS	.	> 0.05
Robinson, H.A.	2017	Objective	Muscle strength	External rotation strength	6	Pain level	Level of sleep pain using a 5-point scale (none, mild, moderate, severe, or very severe)	Continuous	.	.	.	.	Test	NS	.	> 0.05
Robinson, H.A.	2017	Objective	Muscle strength	External rotation strength	6	Stiffness/Capsulitis	Perceived shoulder stiffness using a 5-point scale (not at all, a little, moderate, quite, or very)	Continuous	.	.	.	.	Test	NS	.	> 0.05
Robinson, H.A.	2017	Objective	Muscle strength	External rotation strength	6	Difficulty with behind the back activity	Using difficulty levels (none, mild, moderate, severe, very severe)	Continuous	.	.	.	.	Test	NS	.	> 0.05
Robinson, H.A.	2017	Objective	Muscle strength	External rotation strength	6	Difficulty with overhead activity	Using difficulty levels (none, mild, moderate, severe, very severe)	Continuous	.	.	.	.	Test	NS	.	> 0.05
Robinson, H.A.	2017	Objective	Muscle strength	External rotation strength	6	Preoperative overall shoulder satisfaction	Unclear	Unclear	.	.	.	.	Test	NS	.	> 0.05
Robinson, H.A.	2017	Objective	Muscle strength	External rotation strength	6	Muscle strength	Internal rotation muscle strength (in N)	Continuous	.	.	.	.	Test	NS	.	> 0.05
Robinson, H.A.	2017	Objective	ROM	External rotation	6	Age	.	Continuous	.	.	.	.	Test	NS	.	> 0.05
Robinson, H.A.	2017	Objective	ROM	External rotation	6	Sex	.	Dichotomous	.	.	.	.	β	14.665	.	<0.001
Robinson, H.A.	2017	Objective	ROM	External rotation	6	Tear severity	Full or partial-thickness tears	Categorized	.	.	.	.	Test	NS	.	> 0.05
Robinson, H.A.	2017	Objective	ROM	External rotation	6	Tear size	in cm2	Continuous	.	.	.	.	Test	NS	.	> 0.05
Robinson, H.A.	2017	Objective	ROM	External rotation	6	Number of anchors	Number of anchors used (from 0 to 5)	Continuous	.	.	.	.	Test	NS	.	> 0.05
Robinson, H.A.	2017	Objective	ROM	External rotation	6	Tissue quality	Rated by the surgeon on a 4-point scale (fair, good, very good, excellent)	Unclear	.	.	.	.	Test	NS	.	> 0.05
Robinson, H.A.	2017	Objective	ROM	External rotation	6	Tendon mobility	Mobility assessed using a suture passer OPUS smart stitch device	Unclear	.	.	.	.	Test	NS	.	> 0.05
Robinson, H.A.	2017	Objective	ROM	External rotation	6	Repair quality	Assessed at the time of the repair, rated by the surgeon on a 4-point scale (fair, good, very good, excellent)	Unclear	.	.	.	.	Test	NS	.	> 0.05
Robinson, H.A.	2017	Objective	ROM	External rotation	6	Operative time	Operation time, in min	Continuous	.	.	.	.	Test	NS	.	> 0.05
Robinson, H.A.	2017	Objective	ROM	External rotation	6	Muscle strength	Preoperative external rotation strength (in N)	Continuous	.	.	.	.	β	-0.153	.	< 0.001
Robinson, H.A.	2017	Objective	ROM	External rotation	6	Muscle strength	Preoperative lift-off strength (in N)	Continuous	.	.	.	.	Test	NS	.	> 0.05
Robinson, H.A.	2017	Objective	ROM	External rotation	6	Muscle strength	Preoperative abduction strength (in N)	Continuous	.	.	.	.	Test	NS	.	> 0.05
Robinson, H.A.	2017	Objective	ROM	External rotation	6	ROM	External rotation (in degrees)	Continuous	.	.	.	.	β	0.23	.	< 0.001
Robinson, H.A.	2017	Objective	ROM	External rotation	6	ROM	Internal rotation (in degrees)	Continuous	.	.	.	.	Test	NS	.	> 0.05
Robinson, H.A.	2017	Objective	ROM	External rotation	6	ROM	Forward flexion (in degrees)	Continuous	.	.	.	.	Test	NS	.	> 0.05
Robinson, H.A.	2017	Objective	ROM	External rotation	6	ROM	Abduction (in degrees)	Continuous	.	.	.	.	Test	NS	.	> 0.05
Robinson, H.A.	2017	Objective	ROM	External rotation	6	Pain level	Frequency of sleep pain using a 5-point Likert scale from l'Insalata questionnaire (never, monthly, weekly, daily or always)	Unclear	.	.	.	.	Test	NS	.	> 0.05
Robinson, H.A.	2017	Objective	ROM	External rotation	6	Pain level	Frequency of extreme pain using a 5-point Likert scale from l'Insalata questionnaire (never, monthly, weekly, daily or always)	Continuous	.	.	.	.	Test	NS	.	> 0.05
Robinson, H.A.	2017	Objective	ROM	External rotation	6	Pain level	Level of pain at rest using a 5-point scale (none, mild, moderate, severe, or very severe)	Continuous	.	.	.	.	Test	NS	.	> 0.05
Robinson, H.A.	2017	Objective	ROM	External rotation	6	Pain level	Level of overhead pain using a 5-point scale (none, mild, moderate, severe, or very severe)	Continuous	.	.	.	.	β	-2.92	.	0.001
Robinson, H.A.	2017	Objective	ROM	External rotation	6	Pain level	Level of sleep pain using a 5-point scale (none, mild, moderate, severe, or very severe)	Continuous	.	.	.	.	Test	NS	.	> 0.05
Robinson, H.A.	2017	Objective	ROM	External rotation	6	Stiffness/Capsulitis	Perceived shoulder stiffness using a 5-point scale (not at all, a little, moderate, quite, or very)	Continuous	.	.	.	.	β	-1.238	.	0.006
Robinson, H.A.	2017	Objective	ROM	External rotation	6	Difficulty with behind the back activity	Using difficulty levels (none, mild, moderate, severe, very severe)	Continuous	.	.	.	.	Test	NS	.	> 0.05
Robinson, H.A.	2017	Objective	ROM	External rotation	6	Difficulty with overhead activity	Using difficulty levels (none, mild, moderate, severe, very severe)	Continuous	.	.	.	.	Test	NS	.	> 0.05
Robinson, H.A.	2017	Objective	ROM	External rotation	6	Preoperative overall shoulder satisfaction	Unclear	Unclear	.	.	.	.	Test	NS	.	> 0.05
Robinson, H.A.	2017	Objective	ROM	External rotation	6	Muscle strength	Internal rotation muscle strength (in N)	Continuous	.	.	.	.	β	0.0819	.	0.01
Chalmers, P.N.	2018	PROM	Simple Shoulder Test	Change in SST	12	Age	Dichotomized age as < 70, or > 70 years old. No significant association	Dichotomous	.	.	.	.	Test	NS	.	> 0.05
Chalmers, P.N.	2018	PROM	Simple Shoulder Test	Change in SST	12	BMI	BMI categorized. No significant association	Categorized	.	.	.	.	Test	NS	.	> 0.05
Chalmers, P.N.	2018	PROM	Simple Shoulder Test	Change in SST	12	Smoking	Active smoking. No significant association	Dichotomous	.	.	.	.	Test	NS	.	> 0.05
Chalmers, P.N.	2018	PROM	Simple Shoulder Test	Change in SST	12	ASA Classification	Categorized ASA. No significant association	Categorized	.	.	.	.	Test	NS	.	> 0.05
Chalmers, P.N.	2018	PROM	Simple Shoulder Test	Change in SST	12	Repair technique	Type of repair used, no significant association	Dichotomous	.	.	.	.	Test	NS	.	> 0.05
Chalmers, P.N.	2018	PROM	Simple Shoulder Test	Change in SST	12	Subscapularis tear repair	Repair of the subscapularis tear, no significant association	Dichotomous	.	.	.	.	Test	NS	.	> 0.05
Chalmers, P.N.	2018	PROM	Simple Shoulder Test	Change in SST	12	Fatty infiltration	Fatty infiltration of supraspinatus, no significant association	Dichotomous	.	.	.	.	Test	NS	.	> 0.05
Chalmers, P.N.	2018	PROM	Simple Shoulder Test	Change in SST	12	Fatty infiltration	Fatty infiltration of infraspinatus, no significant association	Dichotomous	.	.	.	.	Test	NS	.	> 0.05
Chalmers, P.N.	2018	PROM	Simple Shoulder Test	Change in SST	12	Procedure location	Location of the procedure, no significant association	Categorized	.	.	.	.	Test	NS	.	> 0.05
Chalmers, P.N.	2018	PROM	Simple Shoulder Test	Change in SST	12	Tear size	Tear size in anteroposterior and mediolateral view, no significant association	Categorized	.	.	.	.	Test	NS	.	> 0.05
Chalmers, P.N.	2018	PROM	Simple Shoulder Test	Change in SST	12	Number of anchors	Number of anchors used, ranges from 2 up to 7, no significant association	Categorized	.	.	.	.	Test	NS	.	> 0.05
Chalmers, P.N.	2018	PROM	Simple Shoulder Test	Change in SST	12	Tear retraction	Unclear, no significant association	Unclear	.	.	.	.	Test	NS	.	> 0.05
Chalmers, P.N.	2018	PROM	Simple Shoulder Test	Change in SST	12	Biceps procedures	Biceps treatment. As compared to tenotomy, arthroscopic biceps tenodesis was associated with less shoulder function improvement. As compared to tenotomy, sub pectoral or no repair was not associated with less shoulder function.	Categorized	.	.	.	.	β	Tenotomy (ref) - AT -4.20 - ST -0.48 - No TTT -1.36	Tenotomy (ref) - AT [-6.43	Tenotomy (ref) - AT < 0.001 - ST < .759 - No TTT .286
Chalmers, P.N.	2018	PROM	Shoulder Pain	Change in VAS	12	Age	Dichotomized age as < 70, or > 70 years old, no significant association	Dichotomous	.	.	.	.	β	NS	.	> 0.05
Chalmers, P.N.	2018	PROM	Shoulder Pain	Change in VAS	12	BMI	BMI categorized. BMI > 30 associated with greater improvement in shoulder pain	Categorized	.	.	.	.	Test	NS	.	> 0.05
Chalmers, P.N.	2018	PROM	Shoulder Pain	Change in VAS	12	Smoking	Active smoking, associated with a greater improvement in shoulder pain	Dichotomous	.	.	.	.	Test	-2.1	[-0.17 ; -4.04]	0.034
Chalmers, P.N.	2018	PROM	Shoulder Pain	Change in VAS	12	ASA Classification	Categorized ASA. No significant association	Categorized	.	.	.	.	Test	NS	.	> 0.05
Chalmers, P.N.	2018	PROM	Shoulder Pain	Change in VAS	12	Repair technique	Type of repair used, no significant association	Dichotomous	.	.	.	.	Test	NS	.	> 0.05
Chalmers, P.N.	2018	PROM	Shoulder Pain	Change in VAS	12	Subscapularis tear repair	Repair of the subscapularis tear, no significant association	Dichotomous	.	.	.	.	Test	NS	.	> 0.05
Chalmers, P.N.	2018	PROM	Shoulder Pain	Change in VAS	12	Fatty infiltration	Fatty infiltration of supraspinatus, no significant association	Dichotomous	.	.	.	.	Test	NS	.	> 0.05
Chalmers, P.N.	2018	PROM	Shoulder Pain	Change in VAS	12	Fatty infiltration	Fatty infiltration of infraspinatus, no significant association	Dichotomous	.	.	.	.	Test	NS	.	> 0.05
Chalmers, P.N.	2018	PROM	Shoulder Pain	Change in VAS	12	Procedure location	Location of the procedure, no significant association	Categorized	.	.	.	.	Test	NS	.	> 0.05
Chalmers, P.N.	2018	PROM	Shoulder Pain	Change in VAS	12	Tear size	Tear size in anteroposterior and mediolateral view, no significant association	Categorized	.	.	.	.	Test	NS	.	> 0.05
Chalmers, P.N.	2018	PROM	Shoulder Pain	Change in VAS	12	Number of anchors	Number of anchors used, ranges from 2 up to 7, no significant association	Categorized	.	.	.	.	Test	NS	.	> 0.05
Chalmers, P.N.	2018	PROM	Shoulder Pain	Change in VAS	12	Tear retraction	Unclear, no significant association	Unclear	.	.	.	.	Test	NS	.	> 0.05
Chalmers, P.N.	2018	PROM	Shoulder Pain	Change in VAS	12	Biceps procedures	Biceps treatment. As compared to tenotomy, arthroscopic biceps tenodesis was associated with greater shoulder pain improvement. As compared to tenotomy, sub pectoral or no repair was not associated with shoulder pain change.	Categorized	.	.	.	.	β	Tenotomy (ref) - AT -2.53 - ST -1.45 - No TTT 1.10	Tenotomy (ref) - AT [0.53 ; 4.18] - ST [-1.09 ; 3.98] - No repair [-0.98 ; 3.19]	Tenotomy (ref) - AT (P = 0.012) - ST (P = 0.258) - No repair (P = .294)
Chalmers, P.N.	2018	PROM	ASES	Change in ASES	12	Age	Dichotomized age as < 70, or > 70 years old. No significant association	Dichotomous	.	.	.	.	Test	NS	.	> 0.05
Chalmers, P.N.	2018	PROM	ASES	Change in ASES	12	BMI	BMI categorized. BMI less than 25 associated with decreased improvement compared to BMI > 30	Categorized	.	.	.	.	β	BMI <25 (ref) - BMI 25-30 (7.06) - BMI > 30 (15.06)	BMI <25 (ref) - BMI 25-30 [-6.82 ; 20.94] - BMI > 30 [-0.07 ; 30.05])	BMI <25 (ref) - BMI 25-30 (P = 0.313) - BMI > 30 (P = 0.049)
Chalmers, P.N.	2018	PROM	ASES	Change in ASES	12	Smoking	Active smoking. No significant association	Dichotomous	.	.	.	.	Test	NS	.	> 0.05
Chalmers, P.N.	2018	PROM	ASES	Change in ASES	12	ASA Classification	Categorized ASA. No significant association	Categorized	.	.	.	.	Test	NS	.	> 0.05
Chalmers, P.N.	2018	PROM	ASES	Change in ASES	12	Repair technique	Type of repair used, no significant association	Dichotomous	.	.	.	.	Test	NS	.	> 0.05
Chalmers, P.N.	2018	PROM	ASES	Change in ASES	12	Subscapularis tear repair	Repair of the subscapularis tear, no significant association	Dichotomous	.	.	.	.	Test	NS	.	> 0.05
Chalmers, P.N.	2018	PROM	ASES	Change in ASES	12	Fatty infiltration	Fatty infiltration of supraspinatus, no significant association	Dichotomous	.	.	.	.	Test	NS	.	> 0.05
Chalmers, P.N.	2018	PROM	ASES	Change in ASES	12	Fatty infiltration	Fatty infiltration of infraspinatus, stage superior or equal to 3 associated with less improvement in ASES	Dichotomous	.	.	.	.	β	-26.86	[-51.03 ; -2.70]	0.03
Chalmers, P.N.	2018	PROM	ASES	Change in ASES	12	Procedure location	Location of the procedure, no significant association	Categorized	.	.	.	.	Test	NS	.	> 0.05
Chalmers, P.N.	2018	PROM	ASES	Change in ASES	12	Tear size	Tear size in anteroposterior and mediolateral view, small/medium tear size were associated with less improvement in shoulder function	Categorized	.	.	.	.	β	15.59	[1.80 ; 29.39]	0.027
Chalmers, P.N.	2018	PROM	ASES	Change in ASES	12	Number of anchors	Number of anchors used, ranges from 2 up to 7, no significant association	Categorized	.	.	.	.	Test	NS	.	> 0.05
Chalmers, P.N.	2018	PROM	ASES	Change in ASES	12	Tear retraction	Unclear, no significant association	Unclear	.	.	.	.	Test	NS	.	> 0.05
Chalmers, P.N.	2018	PROM	ASES	Change in ASES	12	Biceps procedures	Biceps treatment. As compared to tenotomy, arthroscopic biceps tenodesis was associated with less shoulder function improvement. As compared to tenotomy, sub pectoral or no repair was not associated with less shoulder function	Categorized	.	.	.	.	β	Tenotomy (ref) - AT -17.09 - ST -6.36 - No TTT -2.71	Tenotomy (ref) - AT [-31.82 ; -2.37] - ST [-26.86 ; 14.14] - No TTT [-19.49 ; 14.06]	Tenotomy (ref) - AT (P = < 0.024) - ST (P = .537) - No repair (P = .747)
Dierckman, B.D.	2018	PROM	WORC	Postoperative or change in WORC (unclear)	24	Age	Unclear, no significant association	Unclear	.	.	.	.	Test	NS	.	> 0.05
Dierckman, B.D.	2018	PROM	WORC	Postoperative or change in WORC (unclear)	24	Tear size	Arthroscopically assessed from the lateral portal, no significant association	Unclear	.	.	.	.	Test	NS	.	> 0.05
Dierckman, B.D.	2018	PROM	WORC	Postoperative or change in WORC (unclear)	24	Number of anchors	Two to three anchors used, no significant association	Unclear	.	.	.	.	Test	NS	.	> 0.05
Dierckman, B.D.	2018	PROM	WORC	Postoperative or change in WORC (unclear)	24	Surgeon	Unclear, no significant association	Unclear	.	.	.	.	Test	NS	.	> 0.05
Dierckman, B.D.	2018	PROM	WORC	Postoperative or change in WORC (unclear)	24	Smoking	Unclear, no significant association	Unclear	.	.	.	.	Test	NS	.	> 0.05
Dierckman, B.D.	2018	PROM	WORC	Postoperative or change in WORC (unclear)	24	Alcohol use	Unclear, no significant association	Unclear	.	.	.	.	Test	NS	.	> 0.05
Dierckman, B.D.	2018	PROM	WORC	Postoperative or change in WORC (unclear)	24	Diabetes	Unclear, no significant association	Unclear	.	.	.	.	Test	NS	.	> 0.05
Nakamura, Y.	2018	PROM	Japanese Orthopedic Association	Satisfactory (> 83 points) or not satisfactory (<= 83 points) JAO	24	Pain level	Pain level postoperatively (2 months) assessed with a classic VAS pain scale. A cutoff value was determined using a ROC curve analysis to maximize AUC. Pain score < 5 associated with less satisfactory outcome.	Dichotomous	.	.	.	.	OR	0.46	[0.21 ; 0.79]	0.004
Nakamura, Y.	2018	PROM	Japanese Orthopedic Association	Satisfactory (> 83 points) or not satisfactory (<= 83 points) JAO	24	ROM	ROM in elevation postoperatively (3 months) using a goniometer. A cutoff value was determined using a ROC curve analysis to maximize AUC. ROM in elevation > 110 degrees was associated with satisfactory outcome.	Dichotomous	.	.	.	.	OR	1.08	[1.03 ; 1.18]	0.0005
Watson, S.	2018	PROM	WORC	Change in WORC	12	Tear shape	Rotator cuff tear pattern classified at the time of the repair on the basis of the arthroscopic characteristics. Classified as crescent, U-shaped or L-shaped. No influence of tear shape.	Categorized	.	.	.	.	β	Ref - 101.03 - -56.37	Ref - [-165.19 ; 367.24] - [-424.85 ; 312.10]	Ref - .450 - .760
Watson, S.	2018	PROM	WORC	Change in WORC	12	Sex	Classic Sex definition. Male Sex was negatively associated	Dichotomous	.	.	.	.	β	-324.67	[-573.12 ; - 76.23]	0.011
Watson, S.	2018	PROM	WORC	Change in WORC	12	Age	Classic age definition. Slight negative influence of increasing age	Continuous	.	.	.	.	β	-10.96	[-26.34 ; 4.42]	0.159
Watson, S.	2018	PROM	WORC	Change in WORC	12	Tear size	Calculated according to the cuff tear index, by multiplying the anteroposterior dimension by the mediolateral dimension. Slight positive influence of increasing rotator cuff tear index	Continuous	.	.	.	.	β	29.59	[-11.14 ; 70.32]	0.151
Watson, S.	2018	PROM	WORC	Change in WORC	12	BMI	Classic BMI definition. No influence of BMI	Continuous	.	.	.	.	β	-5.01	[-26.49 ; 16.47]	0.642
Watson, S.	2018	PROM	WORC	Change in WORC	12	Diabetes	Not precisely described. Strong negative influence of presence of diabetes	Dichotomous	.	.	.	.	β	-462.21	[-911.38 ; -13.04]	0.044
Watson, S.	2018	PROM	WORC	Change in WORC	12	Smoking	Not precisely described. No influence of smoking	Dichotomous	.	.	.	.	β	-77.52	[-422.99 ; 267.95]	0.655
Watson, S.	2018	PROM	ASES	Change in ASES	12	Tear shape	Rotator cuff tear pattern classified at the time of the repair on the basis of the arthroscopic characteristics. Classified as crescent, U-shaped or L-shaped. No influence of tear shape.	Categorized	.	.	.	.	β	Ref - 3.26 - -4.38	Ref - [-9.91 ; 16.43] - [-22.62 ; 13.84]	Ref - .622 - .632
Watson, S.	2018	PROM	ASES	Change in ASES	12	Sex	Classic Sex definition. Strong negative influence of male Sex	Dichotomous	.	.	.	.	β	-19.64	[-31.93 ; -7.34]	0.002
Watson, S.	2018	PROM	ASES	Change in ASES	12	Age	Classic age definition. No influence of increasing age	Continuous	.	.	.	.	β	-0.28	[-1.04 ; 0.48]	0.461
Watson, S.	2018	PROM	ASES	Change in ASES	12	Tear size	Calculated according to the cuff tear index, by multiplying the anteroposterior dimension by the mediolateral dimension. No influence of increasing rotator cuff tear index	Continuous	.	.	.	.	β	0.21	[-1.80 ; 2.23]	0.835
Watson, S.	2018	PROM	ASES	Change in ASES	12	BMI	Classic BMI definition. No influence of BMI	Continuous	.	.	.	.	β	-0.07	[-1.13 ; 1.00]	0.903
Watson, S.	2018	PROM	ASES	Change in ASES	12	Diabetes	Not precisely described. Strong negative influence of presence of diabetes	Dichotomous	.	.	.	.	β	-29.93	[-52.16 ; -7.71]	0.009
Watson, S.	2018	PROM	ASES	Change in ASES	12	Smoking	Not precisely described. No influence of smoking	Dichotomous	.	.	.	.	β	-0.02	[-17.11 ; 17.07]	0.998
Watson, S.	2018	PROM	Shoulder Pain	Change in VAS	12	Tear shape	Rotator cuff tear pattern classified at the time of the repair on the basis of the arthroscopic characteristics. Classified as crescent, U-shaped or L-shaped. No influence of tear shape.	Categorized	.	.	.	.	β	Ref - 0.41 - 9.38	Ref - [-15.94 ; 16.76] - [-13.25 ; 32.02]	Ref - .960 - .409
Watson, S.	2018	PROM	Shoulder Pain	Change in VAS	12	Sex	Classic Sex definition. Male Sex was negatively associated	Dichotomous	.	.	.	.	β	-13.57	[-28.84 ; 1.68]	0.08
Watson, S.	2018	PROM	Shoulder Pain	Change in VAS	12	Age	Classic age definition. Slight negative influence of increasing age	Continuous	.	.	.	.	β	-0.29	[-1.23 ; 0.66]	0.546
Watson, S.	2018	PROM	Shoulder Pain	Change in VAS	12	Tear size	Calculated according to the cuff tear index, by multiplying the anteroposterior dimension by the mediolateral dimension. Slight positive influence of increasing rotator cuff tear index	Continuous	.	.	.	.	β	-0.36	[-2.86 ; 2.14]	0.776
Watson, S.	2018	PROM	Shoulder Pain	Change in VAS	12	BMI	Classic BMI definition. No influence of BMI	Continuous	.	.	.	.	β	-0.48	[-1.80 ; 0.84]	0.469
Watson, S.	2018	PROM	Shoulder Pain	Change in VAS	12	Diabetes	Not precisely described. Strong negative influence of presence of diabetes	Dichotomous	.	.	.	.	β	-5.19	[-32.78 ; 22.40]	0.708
Watson, S.	2018	PROM	Shoulder Pain	Change in VAS	12	Smoking	Not precisely described. No influence of smoking	Dichotomous	.	.	.	.	β	6.66	[-14.56 ; 27.89]	0.532
Basat, H.,	2019	PROM	Oxford Shoulder Score	Postoperative OSS	24	Temperament	Nondominant or any dominant temperament, patients were classified using the TEMPS-A classification in one of the 5 following groups: Depressive, Cyclothymic, Hyperthymic, Irritable or Anxious.	Dichotomous	.	.	.	.	β	9.765	.	0
Basat, H.,	2019	PROM	Constant-Score	Constant score	24	Temperament	Nondominant or any dominant temperament, patients were classified using the TEMPS-A classification in one of the 5 following groups: Depressive, Cyclothymic, Hyperthymic, Irritable or Anxious.	Dichotomous	.	.	.	.	β	9.349	.	0
Basat, H.,	2019	PROM	Shoulder Pain	Postoperative VAS	24	Temperament	Nondominant or any dominant temperament, patients were classified using the TEMPS-A classification in one of the 5 following groups: Depressive, Cyclothymic, Hyperthymic, Irritable or Anxious.	Dichotomous	.	.	.	.	β	-3.222	.	0
Cvetanovich, G.L.	2019	PROM	ASES	Achieving MCID (> 11.1) in ASES or not achieving MCID (< 11.1)	12	Age	.	Continuous	Test	S	.	0.032	OR	0.968	[0.925 ; 1.01]	0.154
Cvetanovich, G.L.	2019	PROM	ASES	Achieving MCID (> 11.1) in ASES or not achieving MCID (< 11.1)	12	Sex	.	Dichotomous	Test	NS	.	> 0.15	.	.	.	.
Cvetanovich, G.L.	2019	PROM	ASES	Achieving MCID (> 11.1) in ASES or not achieving MCID (< 11.1)	12	BMI	.	Continuous	Test	NS	.	> 0.15	.	.	.	.
Cvetanovich, G.L.	2019	PROM	ASES	Achieving MCID (> 11.1) in ASES or not achieving MCID (< 11.1)	12	Smoking	Smoking status	Categorized	Test	S	.	0.026	OR	0.056	[0.0 ; 0.7]	0.025
Cvetanovich, G.L.	2019	PROM	ASES	Achieving MCID (> 11.1) in ASES or not achieving MCID (< 11.1)	12	Tear size	Small (between 0 and 1 cm) - Medium (between 3 and 5 cm) - Large (between 3 and 5 cm) - Massive (if > 5cm by any dimension)	Categorized	Test	NS	.	> 0.15	.	.	.	.
Cvetanovich, G.L.	2019	PROM	ASES	Achieving MCID (> 11.1) in ASES or not achieving MCID (< 11.1)	12	Tear pattern	Tendon involvement	Unclear	Test	NS	.	> 0.15	.	.	.	.
Cvetanovich, G.L.	2019	PROM	ASES	Achieving MCID (> 11.1) in ASES or not achieving MCID (< 11.1)	12	Surgical technique	Single-row versus double-row	Dichotomous	Test	S	.	0.134	OR	0.407	[0.121 ; 1.37]	0.147
Cvetanovich, G.L.	2019	PROM	ASES	Achieving MCID (> 11.1) in ASES or not achieving MCID (< 11.1)	12	Biceps procedures	Unclear, direction of the association unclear	Categorized	Test	S	.	0.038	OR	0.432	[0.15 ; 1.24]	0.119
Cvetanovich, G.L.	2019	PROM	ASES	Achieving MCID (> 11.1) in ASES or not achieving MCID (< 11.1)	12	AC joint procedures	Distal clavicle resection	Categorized	Test	NS	.	> 0.15	.	.	.	.
Cvetanovich, G.L.	2019	PROM	ASES	Achieving MCID (> 11.1) in ASES or not achieving MCID (< 11.1)	12	Affected side dominant	.	Dichotomous	Test	NS	.	> 0.15	.	.	.	.
Cvetanovich, G.L.	2019	PROM	ASES	Achieving MCID (> 11.1) in ASES or not achieving MCID (< 11.1)	12	Mobilization	Not clearly described	Dichotomous	Test	NS	.	> 0.15	.	.	.	.
Cvetanovich, G.L.	2019	PROM	ASES	Achieving MCID (> 11.1) in ASES or not achieving MCID (< 11.1)	12	Work compensations claim	.	Dichotomous	Test	NS	.	> 0.15	.	.	.	.
Cvetanovich, G.L.	2019	PROM	ASES	Achieving MCID (> 11.1) in ASES or not achieving MCID (< 11.1)	12	Diabetes	.	Dichotomous	Test	NS	.	> 0.15	.	.	.	.
Cvetanovich, G.L.	2019	PROM	ASES	Achieving MCID (> 11.1) in ASES or not achieving MCID (< 11.1)	12	Hypertension	Morbid hypertension	Dichotomous	Test	NS	.	> 0.15	.	.	.	.
Cvetanovich, G.L.	2019	PROM	ASES	Achieving MCID (> 11.1) in ASES or not achieving MCID (< 11.1)	12	Lateral debridement	Not clearly described	Categorized	Test	NS	.	> 0.15	.	.	.	.
Cvetanovich, G.L.	2019	PROM	ASES	Achieving MCID (> 11.1) in ASES or not achieving MCID (< 11.1)	12	Functional scores	Preoperative functional score	Continuous	Test	S	.	0.001	OR	0.95	[0.926 ; 0.973]	< 0.001
Cvetanovich, G.L.	2019	PROM	Constant-Score	Achieving MCID in Constant (> 5.5) or not achieving the MCID (< 5.5)	12	Age	.	Continuous	Test	S	[0.123-0.740]	0.091	OR	0.969	[0.934 ; 1.00]	0.088
Cvetanovich, G.L.	2019	PROM	Constant-Score	Achieving MCID in Constant (> 5.5) or not achieving the MCID (< 5.5)	12	Sex	Higher preoperative scores	Dichotomous	Test	NS	95% CI, 0.832-0.933	> 0.15	.	.	.	.
Cvetanovich, G.L.	2019	PROM	Constant-Score	Achieving MCID in Constant (> 5.5) or not achieving the MCID (< 5.5)	12	Smoking	Smoking status	Categorized	Test	NS	95% CI, 0.899-0.997	> 0.15	.	.	.	.
Cvetanovich, G.L.	2019	PROM	Constant-Score	Achieving MCID in Constant (> 5.5) or not achieving the MCID (< 5.5)	12	Tear size	Small (between 0 and 1 cm) - Medium (between 3 and 5 cm) - Large (between 3 and 5 cm) - Massive (if > 5cm by any dimension)	Categorized	Test	NS	.	> 0.15	Significant difference	0.42	.	.
Cvetanovich, G.L.	2019	PROM	Constant-Score	Achieving MCID in Constant (> 5.5) or not achieving the MCID (< 5.5)	12	Tear pattern	Tendon involvement	Unclear	Test	NS	.	> 0.15	.	.	.	.
Cvetanovich, G.L.	2019	PROM	Constant-Score	Achieving MCID in Constant (> 5.5) or not achieving the MCID (< 5.5)	12	Surgical technique	Single-row versus double-row	Dichotomous	Test	S	.	0.011	OR	0.302	[0.123 ; 0.740]	0.008
Cvetanovich, G.L.	2019	PROM	Constant-Score	Achieving MCID in Constant (> 5.5) or not achieving the MCID (< 5.5)	12	Biceps procedures	Unclear, direction of the association unclear	Categorized	Test	S	.	0.076	OR	0.67	[0.325 ; 1.38]	0.278
Cvetanovich, G.L.	2019	PROM	Constant-Score	Achieving MCID in Constant (> 5.5) or not achieving the MCID (< 5.5)	12	AC joint procedures	Distal clavicle resection	Categorized	Test	NS	.	> 0.15	.	.	.	.
Cvetanovich, G.L.	2019	PROM	Constant-Score	Achieving MCID in Constant (> 5.5) or not achieving the MCID (< 5.5)	12	Affected side dominant	.	Dichotomous	Test	NS	.	> 0.15	.	.	.	.
Cvetanovich, G.L.	2019	PROM	Constant-Score	Achieving MCID in Constant (> 5.5) or not achieving the MCID (< 5.5)	12	Mobilization	Not clearly described	Dichotomous	Test	NS	.	> 0.15	.	.	.	.
Cvetanovich, G.L.	2019	PROM	Constant-Score	Achieving MCID in Constant (> 5.5) or not achieving the MCID (< 5.5)	12	Work compensations claim	.	Dichotomous	Test	NS	.	> 0.15	.	.	.	.
Cvetanovich, G.L.	2019	PROM	Constant-Score	Achieving MCID in Constant (> 5.5) or not achieving the MCID (< 5.5)	12	Diabetes	.	Dichotomous	Test	NS	.	> 0.15	.	.	.	.
Cvetanovich, G.L.	2019	PROM	Constant-Score	Achieving MCID in Constant (> 5.5) or not achieving the MCID (< 5.5)	12	Hypertension	Morbid hypertension	Dichotomous	Test	NS	.	> 0.15	.	.	.	.
Cvetanovich, G.L.	2019	PROM	Constant-Score	Achieving MCID in Constant (> 5.5) or not achieving the MCID (< 5.5)	12	Lateral debridement	Not clearly described	Categorized	Test	NS	.	> 0.15	.	.	.	.
Cvetanovich, G.L.	2019	PROM	Constant-Score	Achieving MCID in Constant (> 5.5) or not achieving the MCID (< 5.5)	12	Functional scores	Preoperative functional score	Continuous	Test	S	.	< 0.001	OR	0.95	[0.832 ; 0.933]	< 0.001
Cvetanovich, G.L.	2019	PROM	SSV	Achieving the MCID (29.4) in SSV or not achieving the MCID	12	Age	.	Continuous	Test	NS	[0.900-0.993]	> 0.15	.	.	.	.
Cvetanovich, G.L.	2019	PROM	SSV	Achieving the MCID (29.4) in SSV or not achieving the MCID	12	Sex	.	Dichotomous	Test	NS	95% CI, 0.221-0.924	> 0.15	.	.	.	.
Cvetanovich, G.L.	2019	PROM	SSV	Achieving the MCID (29.4) in SSV or not achieving the MCID	12	BMI	.	Continuous	Test	NS	.	> 0.15	.	.	.	.
Cvetanovich, G.L.	2019	PROM	SSV	Achieving the MCID (29.4) in SSV or not achieving the MCID	12	Smoking	Smoking status	Categorized	Test	NS	.	> 0.15	.	.	.	.
Cvetanovich, G.L.	2019	PROM	SSV	Achieving the MCID (29.4) in SSV or not achieving the MCID	12	Tear size	Small (between 0 and 1 cm) - Medium (between 3 and 5 cm) - Large (between 3 and 5 cm) - Massive (if > 5cm by any dimension)	Categorized	Test	S	.	0.016	OR	1.46	[0.140 ; 15.20]	0.753
Cvetanovich, G.L.	2019	PROM	SSV	Achieving the MCID (29.4) in SSV or not achieving the MCID	12	Tear pattern	Tendon involvement	Unclear	Test	NS	.	> 0.15	.	.	.	.
Cvetanovich, G.L.	2019	PROM	SSV	Achieving the MCID (29.4) in SSV or not achieving the MCID	12	Surgical technique	Single-row versus double-row	Dichotomous	Test	NS	.	> 0.15	.	.	.	.
Cvetanovich, G.L.	2019	PROM	SSV	Achieving the MCID (29.4) in SSV or not achieving the MCID	12	Biceps procedures	Unclear, direction of the association unclear	Categorized	Test	NS	.	> 0.15	.	.	.	.
Cvetanovich, G.L.	2019	PROM	SSV	Achieving the MCID (29.4) in SSV or not achieving the MCID	12	AC joint procedures	Distal clavicle resection	Categorized	Test	S	.	0.088	OR	.	.	.
Cvetanovich, G.L.	2019	PROM	SSV	Achieving the MCID (29.4) in SSV or not achieving the MCID	12	Affected side dominant	.	Dichotomous	Test	NS	.	0.169	OR	0.177	[0.016 ; 1.92]	0.155
Cvetanovich, G.L.	2019	PROM	SSV	Achieving the MCID (29.4) in SSV or not achieving the MCID	12	Mobilization	Not clearly described	Dichotomous	Test	NS	.	0.168	OR	0.15	[0.007 ; 3.45]	0.236
Cvetanovich, G.L.	2019	PROM	SSV	Achieving the MCID (29.4) in SSV or not achieving the MCID	12	Work compensations claim	.	Dichotomous	Test	NS	.	> 0.15	.	.	.	.
Cvetanovich, G.L.	2019	PROM	SSV	Achieving the MCID (29.4) in SSV or not achieving the MCID	12	Diabetes	.	Dichotomous	Test	NS	.	> 0.15	.	.	.	.
Cvetanovich, G.L.	2019	PROM	SSV	Achieving the MCID (29.4) in SSV or not achieving the MCID	12	Hypertension	Morbid hypertension	Dichotomous	Test	NS	.	> 0.15	.	.	.	.
Cvetanovich, G.L.	2019	PROM	SSV	Achieving the MCID (29.4) in SSV or not achieving the MCID	12	Lateral debridement	Not clearly described	Categorized	Test	NS	.	> 0.15	.	.	.	.
Cvetanovich, G.L.	2019	PROM	SSV	Achieving the MCID (29.4) in SSV or not achieving the MCID	12	Functional scores	Preoperative functional score	Continuous	Test	S	.	< 0.001	OR	0.946	[0.900 ; 0.993]	0.024
Cvetanovich, G.L.	2019	PROM	ASES	Achieving the SCB (>= 17.5) in ASES or not achieving the SCB (< 17.5)	12	Age	.	Continuous	Test	S	.	0.057	OR	0.978	[0.939 ; 1.02]	0.088
Cvetanovich, G.L.	2019	PROM	ASES	Achieving the SCB (>= 17.5) in ASES or not achieving the SCB (< 17.5)	12	Sex	.	Dichotomous	Test	NS	.	> 0.15	.	.	.	.
Cvetanovich, G.L.	2019	PROM	ASES	Achieving the SCB (>= 17.5) in ASES or not achieving the SCB (< 17.5)	12	BMI	.	Continuous	Test	NS	.	> 0.15	.	.	.	.
Cvetanovich, G.L.	2019	PROM	ASES	Achieving the SCB (>= 17.5) in ASES or not achieving the SCB (< 17.5)	12	Smoking	Smoking status	Categorized	Test	NS	.	> 0.15	.	.	.	.
Cvetanovich, G.L.	2019	PROM	ASES	Achieving the SCB (>= 17.5) in ASES or not achieving the SCB (< 17.5)	12	Tear size	Small (between 0 and 1 cm) - Medium (between 3 and 5 cm) - Large (between 3 and 5 cm) - Massive (if > 5cm by any dimension)	Categorized	Test	NS	.	> 0.15	.	.	.	.
Cvetanovich, G.L.	2019	PROM	ASES	Achieving the SCB (>= 17.5) in ASES or not achieving the SCB (< 17.5)	12	Tear pattern	Tendon involvement	Unclear	Test	NS	.	> 0.15	.	.	.	.
Cvetanovich, G.L.	2019	PROM	ASES	Achieving the SCB (>= 17.5) in ASES or not achieving the SCB (< 17.5)	12	Surgical technique	Single-row versus double-row	Dichotomous	Test	S	.	0.068	OR	0.397	[0.140 ; 1.12]	0.082
Cvetanovich, G.L.	2019	PROM	ASES	Achieving the SCB (>= 17.5) in ASES or not achieving the SCB (< 17.5)	12	Biceps procedures	Unclear, direction of the association unclear	Categorized	Test	S	.	0.041	OR	0.556	[0.238 ; 1.30]	0.175
Cvetanovich, G.L.	2019	PROM	ASES	Achieving the SCB (>= 17.5) in ASES or not achieving the SCB (< 17.5)	12	AC joint procedures	Distal clavicle resection	Categorized	Test	NS	.	> 0.15	.	.	.	.
Cvetanovich, G.L.	2019	PROM	ASES	Achieving the SCB (>= 17.5) in ASES or not achieving the SCB (< 17.5)	12	Affected side dominant	.	Dichotomous	Test	NS	.	> 0.15	.	.	.	.
Cvetanovich, G.L.	2019	PROM	ASES	Achieving the SCB (>= 17.5) in ASES or not achieving the SCB (< 17.5)	12	Mobilization	Not clearly described	Dichotomous	Test	NS	.	> 0.15	.	.	.	.
Cvetanovich, G.L.	2019	PROM	ASES	Achieving the SCB (>= 17.5) in ASES or not achieving the SCB (< 17.5)	12	Work compensations claim	.	Dichotomous	Test	S	.	0.091	OR	0.267	[0.108 ; 0.661]	0.004
Cvetanovich, G.L.	2019	PROM	ASES	Achieving the SCB (>= 17.5) in ASES or not achieving the SCB (< 17.5)	12	Diabetes	.	Dichotomous	Test	NS	.	> 0.15	.	.	.	.
Cvetanovich, G.L.	2019	PROM	ASES	Achieving the SCB (>= 17.5) in ASES or not achieving the SCB (< 17.5)	12	Hypertension	Morbid hypertension	Dichotomous	Test	NS	.	> 0.15	.	.	.	.
Cvetanovich, G.L.	2019	PROM	ASES	Achieving the SCB (>= 17.5) in ASES or not achieving the SCB (< 17.5)	12	Lateral debridement	Not clearly described	Categorized	Test	NS	.	> 0.15	.	.	.	.
Cvetanovich, G.L.	2019	PROM	ASES	Achieving the SCB (>= 17.5) in ASES or not achieving the SCB (< 17.5)	12	Functional scores	Preoperative functional score	Continuous	Test	S	.	< 0.001	OR	0.937	[0.916 ; 0.959]	< 0.001
Cvetanovich, G.L.	2019	PROM	Constant-Score	SCB in Constant	12	Age	.	Continuous	Test	S	.	0.091	OR	0.971	[0.936 ; 1.01]	0.109
Cvetanovich, G.L.	2019	PROM	Constant-Score	SCB in Constant	12	Sex	.	Dichotomous	Test	NS	.	> 0.15	.	.	.	.
Cvetanovich, G.L.	2019	PROM	Constant-Score	SCB in Constant	12	BMI	.	Continuous	Test	NS	.	> 0.15	.	.	.	.
Cvetanovich, G.L.	2019	PROM	Constant-Score	SCB in Constant	12	Smoking	Smoking status	Categorized	Test	NS	.	> 0.15	.	.	.	.
Cvetanovich, G.L.	2019	PROM	Constant-Score	SCB in Constant	12	Tear size	Small (between 0 and 1 cm) - Medium (between 3 and 5 cm) - Large (between 3 and 5 cm) - Massive (if > 5cm by any dimension)	Categorized	Test	NS	.	> 0.15	.	.	.	.
Cvetanovich, G.L.	2019	PROM	Constant-Score	SCB in Constant	12	Tear pattern	Tendon involvement	Unclear	Test	NS	.	> 0.15	.	.	.	.
Cvetanovich, G.L.	2019	PROM	Constant-Score	SCB in Constant	12	Surgical technique	Single-row versus double-row	Dichotomous	Test	S	.	0.0012	OR	0.31	[0.125 ; 0.768]	0.011
Cvetanovich, G.L.	2019	PROM	Constant-Score	SCB in Constant	12	Biceps procedures	Unclear, direction of the association unclear	Categorized	Test	S	.	0.038	OR	0.556	[0.15 ; 1.24]	0.119
Cvetanovich, G.L.	2019	PROM	Constant-Score	SCB in Constant	12	AC joint procedures	Distal clavicle resection	Categorized	Test	NS	.	> 0.15	.	.	.	.
Cvetanovich, G.L.	2019	PROM	Constant-Score	SCB in Constant	12	Affected side dominant	.	Dichotomous	Test	NS	.	> 0.15	.	.	.	.
Cvetanovich, G.L.	2019	PROM	Constant-Score	SCB in Constant	12	Mobilization	Not clearly described	Dichotomous	Test	NS	.	> 0.15	.	.	.	.
Cvetanovich, G.L.	2019	PROM	Constant-Score	SCB in Constant	12	Work compensations claim	.	Dichotomous	Test	NS	.	> 0.15	.	.	.	.
Cvetanovich, G.L.	2019	PROM	Constant-Score	SCB in Constant	12	Diabetes	.	Dichotomous	Test	S	.	0.172	OR	0.886	[0.271 ; 2.90]	0.597
Cvetanovich, G.L.	2019	PROM	Constant-Score	SCB in Constant	12	Hypertension	Morbid hypertension	Dichotomous	Test	NS	.	> 0.15	.	.	.	.
Cvetanovich, G.L.	2019	PROM	Constant-Score	SCB in Constant	12	Lateral debridement	Not clearly described	Categorized	Test	NS	.	> 0.15	.	.	.	.
Cvetanovich, G.L.	2019	PROM	Constant-Score	SCB in Constant	12	Functional scores	Preoperative functional score	Continuous	Test	S	.	< 0.001	OR	0.883	[0.834 ; 0.934]	< 0.001
Cvetanovich, G.L.	2019	PROM	ASES	PASS in ASES, 86.7	12	Age	.	Continuous	Test	S	.	0.014	OR	0.967	[0.900 ; 1.040]	0.361
Cvetanovich, G.L.	2019	PROM	ASES	PASS in ASES, 86.7	12	Sex	.	Dichotomous	Test	NS	.	> 0.15	.	.	.	.
Cvetanovich, G.L.	2019	PROM	ASES	PASS in ASES, 86.7	12	BMI	.	Continuous	Test	S	.	0.007	OR	0.967	[0.900 ; 1.040]	0.361
Cvetanovich, G.L.	2019	PROM	ASES	PASS in ASES, 86.7	12	Smoking	Smoking status	Categorized	Test	NS	.	> 0.15	.	.	.	.
Cvetanovich, G.L.	2019	PROM	ASES	PASS in ASES, 86.7	12	Tear size	Small (between 0 and 1 cm) - Medium (between 3 and 5 cm) - Large (between 3 and 5 cm) - Massive (if > 5cm by any dimension)	Categorized	Test	NS	.	> 0.15	.	.	.	.
Cvetanovich, G.L.	2019	PROM	ASES	PASS in ASES, 86.7	12	Tear pattern	Tendon involvement	Unclear	Test	NS	.	> 0.15	.	.	.	.
Cvetanovich, G.L.	2019	PROM	ASES	PASS in ASES, 86.7	12	Surgical technique	Single-row versus double-row	Dichotomous	Test	NS	.	> 0.15	.	.	.	.
Cvetanovich, G.L.	2019	PROM	ASES	PASS in ASES, 86.7	12	Biceps procedures	Unclear, direction of the association unclear	Categorized	Test	NS	.	> 0.15	.	.	.	.
Cvetanovich, G.L.	2019	PROM	ASES	PASS in ASES, 86.7	12	AC joint procedures	Distal clavicle resection	Categorized	Test	NS	.	> 0.15	.	.	.	.
Cvetanovich, G.L.	2019	PROM	ASES	PASS in ASES, 86.7	12	Affected side dominant	.	Dichotomous	Test	NS	.	0.051	OR	0.779	[0.274 ; 2.210]	0.639
Cvetanovich, G.L.	2019	PROM	ASES	PASS in ASES, 86.7	12	Mobilization	Not clearly described	Dichotomous	Test	NS	.	> 0.15	.	.	.	.
Cvetanovich, G.L.	2019	PROM	ASES	PASS in ASES, 86.7	12	Work compensations claim	.	Dichotomous	Test	S	.	0.006	OR	0.244	[0.073 ; 0.813]	0.022
Cvetanovich, G.L.	2019	PROM	ASES	PASS in ASES, 86.7	12	Diabetes	.	Dichotomous	Test	NS	.	> 0.15	.	.	.	.
Cvetanovich, G.L.	2019	PROM	ASES	PASS in ASES, 86.7	12	Hypertension	Morbid hypertension	Dichotomous	Test	NS	.	0.127	OR	0.465	[0.032 ; 6.700]	0.574
Cvetanovich, G.L.	2019	PROM	ASES	PASS in ASES, 86.7	12	Lateral debridement	Not clearly described	Categorized	Test	NS	.	> 0.15	.	.	.	.
Cvetanovich, G.L.	2019	PROM	ASES	PASS in ASES, 86.7	12	Functional scores	Preoperative functional score	Continuous	Test	S	.	0.125	OR	0.996	[0.968 ; 1.030]	0.784
Cvetanovich, G.L.	2019	PROM	SSV	PASS in SSV, 82.5	12	Age	.	Continuous	Test	S	.	> 0.15	.	.	.	.
Cvetanovich, G.L.	2019	PROM	SSV	PASS in SSV, 82.5	12	Sex	.	Dichotomous	Test	NS	.	> 0.15	.	.	.	.
Cvetanovich, G.L.	2019	PROM	SSV	PASS in SSV, 82.5	12	BMI	.	Continuous	Test	S	.	0.09	OR	0.983	[0.938 ; 1.030]	0.491
Cvetanovich, G.L.	2019	PROM	SSV	PASS in SSV, 82.5	12	Smoking	Smoking status	Categorized	Test	NS	.	> 0.15	.	.	.	.
Cvetanovich, G.L.	2019	PROM	SSV	PASS in SSV, 82.5	12	Tear size	Small (between 0 and 1 cm) - Medium (between 3 and 5 cm) - Large (between 3 and 5 cm) - Massive (if > 5cm by any dimension)	Categorized	Test	NS	.	> 0.15	.	.	.	.
Cvetanovich, G.L.	2019	PROM	SSV	PASS in SSV, 82.5	12	Tear pattern	Tendon involvement	Unclear	Test	NS	.	> 0.15	.	.	.	.
Cvetanovich, G.L.	2019	PROM	SSV	PASS in SSV, 82.5	12	Surgical technique	Single-row versus double-row	Dichotomous	Test	NS	.	> 0.15	.	.	.	.
Cvetanovich, G.L.	2019	PROM	SSV	PASS in SSV, 82.5	12	Biceps procedures	Unclear, direction of the association unclear	Categorized	Test	NS	.	> 0.15	.	.	.	.
Cvetanovich, G.L.	2019	PROM	SSV	PASS in SSV, 82.5	12	AC joint procedures	Distal clavicle resection	Categorized	Test	NS	.	> 0.15	.	.	.	.
Cvetanovich, G.L.	2019	PROM	SSV	PASS in SSV, 82.5	12	Affected side dominant	.	Dichotomous	Test	NS	.	> 0.15	.	.	.	.
Cvetanovich, G.L.	2019	PROM	SSV	PASS in SSV, 82.5	12	Mobilization	Not clearly described	Dichotomous	Test	NS	.	> 0.15	.	.	.	.
Cvetanovich, G.L.	2019	PROM	SSV	PASS in SSV, 82.5	12	Work compensations claim	.	Dichotomous	Test	S	.	0.003	OR	0.452	[0.221 ; 0.924]	0.03
Cvetanovich, G.L.	2019	PROM	SSV	PASS in SSV, 82.5	12	Diabetes	.	Dichotomous	Test	NS	.	> 0.15	.	.	.	.
Cvetanovich, G.L.	2019	PROM	SSV	PASS in SSV, 82.5	12	Hypertension	Morbid hypertension	Dichotomous	Test	NS	.	> 0.15	.	.	.	.
Cvetanovich, G.L.	2019	PROM	SSV	PASS in SSV, 82.5	12	Lateral debridement	Not clearly described	Categorized	Test	S	.	0.036	OR	0.598	[0.317 ; 1.130]	0.491
Cvetanovich, G.L.	2019	PROM	SSV	PASS in SSV, 82.5	12	Functional scores	Preoperative functional score	Continuous	Test	NS	.	> 0.15	.	.	.	.
Cvetanovich, G.L.	2019	PROM	Constant-Score	PASS in Constant, 23.3	12	Age	.	Continuous	Test	S	.	0.135	OR	0.986	[0.952 ; 1.020]	0.42
Cvetanovich, G.L.	2019	PROM	Constant-Score	PASS in Constant, 23.3	12	Sex	.	Dichotomous	Test	NS	.	> 0.15	.	.	.	.
Cvetanovich, G.L.	2019	PROM	Constant-Score	PASS in Constant, 23.3	12	BMI	.	Continuous	Test	S	.	0.018	OR	0.947	[0.899 ; 0.997]	0.038
Cvetanovich, G.L.	2019	PROM	Constant-Score	PASS in Constant, 23.3	12	Smoking	Smoking status	Categorized	Test	NS	.	> 0.15	.	.	.	.
Cvetanovich, G.L.	2019	PROM	Constant-Score	PASS in Constant, 23.3	12	Tear size	Small (between 0 and 1 cm) - Medium (between 3 and 5 cm) - Large (between 3 and 5 cm) - Massive (if > 5cm by any dimension)	Categorized	Test	S	.	0.172	OR	1.16	[0.571 ; 2.370]	0.675
Cvetanovich, G.L.	2019	PROM	Constant-Score	PASS in Constant, 23.3	12	Tear pattern	Tendon involvement	Unclear	Test	NS	.	> 0.15	.	.	.	.
Cvetanovich, G.L.	2019	PROM	Constant-Score	PASS in Constant, 23.3	12	Surgical technique	Single-row versus double-row	Dichotomous	Test	NS	.	> 0.15	.	.	.	.
Cvetanovich, G.L.	2019	PROM	Constant-Score	PASS in Constant, 23.3	12	Biceps procedures	Unclear, direction of the association unclear	Categorized	Test	S	.	0.112	OR	0.638	[0.329 ; 1.240]	0.184
Cvetanovich, G.L.	2019	PROM	Constant-Score	PASS in Constant, 23.3	12	AC joint procedures	Distal clavicle resection	Continuous	Test	S	.	0.037	OR	1.03	[0.393 ; 2.710]	0.95
Cvetanovich, G.L.	2019	PROM	Constant-Score	PASS in Constant, 23.3	12	Affected side dominant	.	Dichotomous	Test	NS	.	> 0.15	.	.	.	.
Cvetanovich, G.L.	2019	PROM	Constant-Score	PASS in Constant, 23.3	12	Mobilization	Not clearly described	Dichotomous	Test	NS	.	> 0.15	.	.	.	.
Cvetanovich, G.L.	2019	PROM	Constant-Score	PASS in Constant, 23.3	12	Work compensations claim	.	Dichotomous	Test	S	.	< 0.001	OR	0.313	[0.139 ; 0.703]	0.005
Cvetanovich, G.L.	2019	PROM	Constant-Score	PASS in Constant, 23.3	12	Diabetes	.	Dichotomous	Test	NS	.	> 0.15	.	.	.	.
Cvetanovich, G.L.	2019	PROM	Constant-Score	PASS in Constant, 23.3	12	Hypertension	Morbid hypertension	Dichotomous	Test	NS	.	> 0.15	.	.	.	.
Cvetanovich, G.L.	2019	PROM	Constant-Score	PASS in Constant, 23.3	12	Lateral debridement	Not clearly described	Categorized	Test	NS	.	> 0.15	.	.	.	.
Cvetanovich, G.L.	2019	PROM	Constant-Score	PASS in Constant, 23.3	12	Functional scores	Preoperative functional score	Continuous	Test	S	.	< 0.001	OR	0.828	[0.777 ; 0.882]	< 0.001
Haviv, B.	2019	PROM	Oxford Shoulder Score	Change in OSS	24	Tear size	Supraspinatus tear size	Unclear	.	.	.	.	β	-1.9	[-3 ; -0.8]	0.001
Haviv, B.	2019	PROM	Oxford Shoulder Score	Change in OSS	24	Functional scores	Preoperative OSS	Continuous	.	.	.	.	β	-0.6	[-0.9 ; -0.3]	< 0.001
Naimark, M.	2019	PROM	WORC	Change in classic WORC change	24	Age	Classic age definition. No influence of age	Continuous	.	.	.	.	β	0.052	[-0.18 ; 0.021]	0.8
Naimark, M.	2019	PROM	WORC	Change in classic WORC change	24	Sex	Classic Sex definition. No influence of Sex	Dichotomous	.	.	.	.	β	5.7	[-3.5 ; 14.8]	0.22
Naimark, M.	2019	PROM	WORC	Change in classic WORC change	24	Cuff tear index	Definition relying on Tauro et al. 2008: multiplying the maximal anteroposterior and mediolateral dimensions of the tear. No influence of CTI	Continuous	.	.	.	.	β	-0.84	[-2.2 ; 0.49]	0.21
Naimark, M.	2019	PROM	WORC	Change in classic WORC change	24	Supraspinatus tangent sign	Relying on a definition by Zanetti et al. 199, i.e.: if the supraspinatus muscle belly does not intersect the line connecting the tip of the coracoid to the superior aspect of the scapular spine, then it is considered to have a positive tangent sign indicating muscle atrophy. Positive tangent sign was predictive of worse operative outcomes.	Dichotomous	.	.	.	.	β	-22.2	[-35.6 ; -8.8]	0.002
Naimark, M.	2019	PROM	WORC	Change in classic WORC change	24	Muscle atrophy	Supraspinatus muscle atrophy relying on Warner et al. 2001 classification. Lines are drawn on the sagittal-oblique view between the tip of the coracoid and superior border of the scapular spine and between the superior scapular spine and inferior aspect of the scapula. Atrophy is then determined by the gross amount of muscle above or below these lines and is graded as none, mild moderate or sever…	Dichotomous	.	.	.	.	β	2.92	[-9.2 ; 15.1]	0.63
Naimark, M.	2019	PROM	WORC	Change in classic WORC change	24	Fatty infiltration	Supraspinatus fatty infiltration as described by Goutallier et al. and Fuchs et al. No influence of SSP fatty infiltration	Dichotomous	.	.	.	.	β	5.45	[-7.4 ; 18.3]	0.4
Naimark, M.	2019	PROM	WORC	Change in classic WORC change	24	Muscle atrophy	Infraspinatus muscle atrophy relying on Warner et al. 2001 classification. Lines are drawn on the sagittal-oblique view between the tip of the coracoid and superior border of the scapular spine and between the superior scapular spine and inferior aspect of the scapula. Atrophy is then determined by the gross amount of muscle above or below these lines and is graded as none, mild moderate or sever…	Dichotomous	.	.	.	.	β	9.44	[-1.0 ; 19.9]	0.08
Naimark, M.	2019	PROM	WORC	Change in classic WORC change	24	Fatty infiltration	Infraspinatus fatty infiltration as described by Goutallier et al. and Fuchs et al. No influence of ISP fatty infiltration	Dichotomous	.	.	.	.	β	-2.98	[-13.3 ; 7.4]	0.67
Kim, C.W.	2014	PROM	Shoulder Pain	Pain pattern, group of patients with a strictly decreasing pain pattern over all set time points, compared to the rest of the patients	12	Pain level	Preoperative pain level	Continuous	OR	1.364	[1.072 ; 1.736]	0.012	Risk Ratio	1.399	[1.078 ; 1.816]	0.012
Kim, C.W.	2014	PROM	Shoulder Pain	Pain pattern, group of patients with a strictly decreasing pain pattern over all set time points, compared to the rest of the patients	12	Symptom duration (timing)	Operation within 3 months of first noticing pain (acute), or more (chronic)	Dichotomous	OR	2.571	[1.024 ; 6.457]	0.044	OR	3.124	[1.129 ; 8.648]	0.028
Kim, C.W.	2014	PROM	Shoulder Pain	Pain pattern, group of patients with a strictly decreasing pain pattern over all set time points, compared to the rest of the patients	12	Tear pattern	Not precisely described	Dichotomous	Risk Ratio	3.98	[1.04 ;15.227]	0.044	OR	4.15	[0.984 ; 17.502]	0.053
Kim, C.W.	2014	PROM	Shoulder Pain	Pain pattern, group of patients with a strictly decreasing pain pattern over all set time points, compared to the rest of the patients	12	Synovitis	Synovitis of glenohumeral joint	Dichotomous	OR	0.142	[0.028 ; 0.720]	0.011	OR	< 0.001	[0.021 ; 0.810]	0.954
Kim, C.W.	2014	PROM	Shoulder Pain	Pain intensity, group of patients showing lower pain intensity than average for each follow-up period	12	Stiffness/Capsulitis	Postoperative 3 months shoulder stiffness in internal rotation	Dichotomous	OR	4.286	[1.292 ; 14.214]	0.017	OR	11.444	[2.161 ; 60.605]	0.004
Kim, C.W.	2014	PROM	Shoulder Pain	Pain intensity, group of patients showing lower pain intensity than average for each follow-up period	12	Symptom duration (timing)	.	Dichotomous	OR	2.617	[0.948 ; 7.223]	0.063	OR	2.565	[0.646 ; 10.188]	0.181
Kim, C.W.	2014	PROM	Shoulder Pain	Pain intensity, group of patients showing lower pain intensity than average for each follow-up period	12	Acromioplasty	.	Dichotomous	OR	0.284	[0.075 ; 1.077]	0.064	OR	0.807	[0.114 ; 5.709]	0.83
Kim, C.W.	2014	PROM	Shoulder Pain	Pain intensity, group of patients showing lower pain intensity than average for each follow-up period	12	Tear size	Medial to lateral	Continuous	OR	0.888	[0.823 ; 0.958]	0.002	OR	0.964	[0.926 ; 1.003]	0.073
Kim, C.W.	2014	PROM	Shoulder Pain	Pain intensity, group of patients showing lower pain intensity than average for each follow-up period	12	Synovitis	Synovitis of glenohumeral joint	Dichotomous	OR	13.219	[1.564 ; 111.691]	0.023	OR	< 0.001	[1.334 ; 127.741]	0.943
Beck EC	2020	PROM	ASES	Achieving 69.5% of maximal outcome improvement	12	Work compensations claim	Not clearly defined, worker's compensation significantly associated with less maximal outcome improvement	Dichotomous	.	.	.	.	OR	0.7	[0.5 ; 0.9]	0.001
Beck EC	2020	PROM	ASES	Achieving 69.5% of maximal outcome improvement	12	Affected side dominant	Dominant side	Dichotomous	.	.	.	.	OR	0.7	[0.6 ; 0.9]	0.002
Beck EC	2020	PROM	ASES	Achieving 69.5% of maximal outcome improvement	12	Biceps procedures	Biceps tenodesis associated with less maximal outcome improvement	Dichotomous	.	.	.	.	OR	0.83	[0.7 ; 1.0]	0.079
Beck EC	2020	PROM	ASES	Achieving 69.5% of maximal outcome improvement	12	Tear pattern	Infraspinatus Involvement, associated with more maximal outcome improvement	Dichotomous	.	.	.	.	OR	1.23	[1.0 ; 1.6]	0.093
Kim DM	2020	PROM	Shoulder Pain	MCID for shoulder pain (1.5 point)	12	Sex	.	Dichotomous	Test	NS	.	0.146	Test	NS	.	0.775
Kim DM	2020	PROM	Shoulder Pain	MCID for shoulder pain (1.5 point)	12	Tear size	Large to massive tear	Dichotomous	Test	NS	.	0.134	Test	NS	.	0.378
Kim DM	2020	PROM	Shoulder Pain	MCID for shoulder pain (1.5 point)	12	Tear pattern	Subscapularis repair	Dichotomous	Test	NS	.	0.163	Test	NS	.	0.516
Kim DM	2020	PROM	Shoulder Pain	MCID for shoulder pain (1.5 point)	12	Pain level	Preoperative VAS pain	Continuous	Test	S	.	< 0.001	OR	1.7	[1.2 ; 2.3]	0.001
Kim DM	2020	PROM	ASES	MCID for ASES (21 points)	12	Sex	.	Dichotomous	Test	S	.	0.03	Test	NS	.	0.478
Kim DM	2020	PROM	ASES	MCID for ASES (21 points)	12	Tear size	Large to massive tear	Dichotomous	Test	S	.	0.03	Test	NS	.	0.209
Kim DM	2020	PROM	ASES	MCID for ASES (21 points)	12	Smoking	Smoking status	Dichotomous	Test	NS	.	0.123	Test	NS	.	0.746
Kim DM	2020	PROM	ASES	MCID for ASES (21 points)	12	Acromioplasty	.	Dichotomous	Test	NS	.	0.111	Test	NS	.	0.303
Kim DM	2020	PROM	ASES	MCID for ASES (21 points)	12	Postoperative retear	No clear definition, retear was associated with lower post-operative ASES score	Dichotomous	Test	NS	.	0.113	OR	0.03	[0.0 ; 0.3]	0.004
Kim DM	2020	PROM	ASES	MCID for ASES (21 points)	12	Functional scores	Preoperative ASES score	Continuous	Test	S	.	< 0.001	OR	0.9	[0.8 ; 0.9]	< 0.001
Kim DM	2020	PROM	SSV	MCID for SSV (13 points)	12	Smoking	.	Dichotomous	Test	NS	.	0.182	Test	NS	.	0.386
Kim DM	2020	PROM	SSV	MCID for SSV (13 points)	12	Tear size	Large to massive tear	Dichotomous	Test	NS	.	0.185	Test	NS	.	0.169
Kim DM	2020	PROM	SSV	MCID for SSV (13 points)	12	Acromioplasty	.	Dichotomous	Test	NS	.	0.118	Test	NS	.	0.21
Kim DM	2020	PROM	SSV	MCID for SSV (13 points)	12	Functional scores	Preoperative SANE score	Continuous	Test	NS	.	0.065	OR	0.94	[0.90 ; 0.97]	< 0.001
Kim DM	2020	PROM	SSV	MCID for SSV (13 points)	12	Charlson Comorbidity Index	.	Continuous	Test	NS	.	0.065	Test	NS	.	0.161
Kim DM	2020	PROM	Shoulder Pain	SCB for shoulder pain (2.5 points)	12	Sex	.	Dichotomous	Test	NS	.	0.162	Test	NS	.	0.228
Kim DM	2020	PROM	Shoulder Pain	SCB for shoulder pain (2.5 points)	12	Tear size	Large to massive tear	Dichotomous	Test	NS	.	0.077	Test	NS	.	0.242
Kim DM	2020	PROM	Shoulder Pain	SCB for shoulder pain (2.5 points)	12	Tear pattern	Subscapularis repair	Dichotomous	Test	NS	.	0.113	Test	NS	.	0.489
Kim DM	2020	PROM	Shoulder Pain	SCB for shoulder pain (2.5 points)	12	Biceps procedures	Biceps procedure	Categorized	Test	NS	.	0.168	Test	NS	.	0.111
Kim DM	2020	PROM	Shoulder Pain	SCB for shoulder pain (2.5 points)	12	Age	.	Continuous	Test	NS	.	0.066	Test	NS	.	0.152
Kim DM	2020	PROM	Shoulder Pain	SCB for shoulder pain (2.5 points)	12	Functional scores	Preoperative ASES score	Continuous	Test	S	.	< 0.001	OR	2.5	[1.7 ; 3.6]	< 0.001
Kim DM	2020	PROM	ASES	SCB for ASES (26 points)	12	Sex	.	Dichotomous	Test	NS	.	0.149	Test	NS	.	0.232
Kim DM	2020	PROM	ASES	SCB for ASES (26 points)	12	Tear size	Large to massive tear	Dichotomous	Test	S	.	0.016	OR	0.1	[0.0 ; 0.6]	0.013
Kim DM	2020	PROM	ASES	SCB for ASES (26 points)	12	Acromioplasty	.	Dichotomous	Test	NS	.	0.139	Test	NS	.	0.3
Kim DM	2020	PROM	ASES	SCB for ASES (26 points)	12	Functional scores	Preoperative ASES score	Continuous	Test	S	.	< 0.001	OR	0.8	[0.83 ; 0.93]	< 0.001
Kim DM	2020	PROM	SSV	SCB for SSV (20 points)	12	Tear size	Large to massive tear	Dichotomous	Test	NS	.	0.125	Test	NS	.	0.099
Kim DM	2020	PROM	SSV	SCB for SSV (20 points)	12	Acromioplasty	.	Dichotomous	Test	NS	.	0.096	Test	NS	.	0.462
Kim DM	2020	PROM	SSV	SCB for SSV (20 points)	12	Charlson Comorbidity Index	.	Continuous	Test	NS	.	0.195	Test	NS	.	0.177
Kim DM	2020	PROM	SSV	SCB for SSV (20 points)	12	Functional scores	Preoperative SSV score	Continuous	Test	S	.	< 0.001	OR	0.9	[0.893 ; 0.964]	< 0.001
Kim DM	2020	PROM	Shoulder Pain	PASS for shoulder pain (1.7 points)	12	Sex	.	Dichotomous	Test	S	.	0.009	OR	3.1	[1.2 ; 8.2]	0.016
Kim DM	2020	PROM	Shoulder Pain	PASS for shoulder pain (1.7 points)	12	Age	.	Continuous	Test	NS	.	0.062	Test	NS	.	0.168
Kim DM	2020	PROM	Shoulder Pain	PASS for shoulder pain (1.7 points)	12	Smoking	Smoking status	Dichotomous	Test	NS	.	0.176	Test	NS	.	0.931
Kim DM	2020	PROM	Shoulder Pain	PASS for shoulder pain (1.7 points)	12	Biceps procedures	Biceps procedure	Categorized	Test	NS	.	0.15	OR	Ref - 3.2 - x	Ref - [1.1 ; 9.5]	Ref - 0.031 - 0.785
Kim DM	2020	PROM	Shoulder Pain	PASS for shoulder pain (1.7 points)	12	Postoperative retear	No clear definition, retear was associated with lower post-operative ASES score	Dichotomous	Test	NS	.	0.153	Test	NS	.	0.239
Kim DM	2020	PROM	Shoulder Pain	PASS for shoulder pain (1.7 points)	12	Pain level	Preoperative pain level	Continuous	Test	S	.	0.002	OR	0.9	[0.75 ; 0.99]	0.034
Kim DM	2020	PROM	ASES	PASS for ASES (78 points)	12	Sex	.	Dichotomous	Test	NS	.	0.081	Test	NS	.	0.775
Kim DM	2020	PROM	ASES	PASS for ASES (78 points)	12	Age	.	Continuous	Test	NS	.	0.003	OR	0.9	[0.8 ; 0.97]	0.007
Kim DM	2020	PROM	ASES	PASS for ASES (78 points)	12	Functional scores	Preoperative ASES score	Continuous	Test	S	.	0.007	OR	1.04	[1.007 ; 1.07]	0.015
Kim DM	2020	PROM	SSV	PASS for SSV (71 points)	12	Surgical technique	.	Dichotomous	Test	NS	.	0.132	Test	NS	.	0.162
Kim DM	2020	PROM	SSV	PASS for SSV (71 points)	12	Functional scores	Preoperative SANE score	Continuous	Test	S	.	0.031	OR	1.09	[1.001 ; 1.02]	0.036
Sun Y	2020	Objective	Range of Motion	Forward flexion	24	Lymphocyte monocyte ratio	Defined as lymphocyte count divided by monocyte count measured 1 day before the operation	Continuous	.	.	.	.	β	0.25	.	0.013
Sun Y	2020	Objective	Range of Motion	Forward flexion	24	Sex	Direction of the influence unclear	Dichotomous	.	.	.	.	β	-0.188	.	0.058
Sun Y	2020	Objective	Range of Motion	External rotation at the side	24	Lymphocyte monocyte ratio	Defined as lymphocyte count divided by monocyte count measured 1 day before the operation	Continuous	.	.	.	.	β	3.3	.	< 0.001
Sun Y	2020	Objective	Range of Motion	External rotation at the side	24	Surgical technique	Repair technique, single-row vs double-row	Dichotomous	.	.	.	.	β	-6.6	.	0.055
Sun Y	2020	Objective	Range of Motion	External rotation at the side	24	Hypertension	.	Dichotomous	.	.	.	.	β	-5.07	.	0.184
Tashjian RZ	2020	PROM	Simple Shoulder Test	MCID for Simple Shoulder Test (4.32)	12	Sex	.	Dichotomous	.	.	.	.	Test	NS	.	0.18
Tashjian RZ	2020	PROM	Simple Shoulder Test	MCID for Simple Shoulder Test (4.32)	12	Age	.	Continuous	.	.	.	.	Test	NS	.	0.9
Tashjian RZ	2020	PROM	Simple Shoulder Test	MCID for Simple Shoulder Test (4.32)	12	Work compensations claim	.	Dichotomous	.	.	.	.	Test	NS	.	0.49
Tashjian RZ	2020	PROM	Simple Shoulder Test	MCID for Simple Shoulder Test (4.32)	12	Tear size	Anteroposterior tear size	Continuous	.	.	.	.	Test	NS	.	0.28
Tashjian RZ	2020	PROM	Shoulder Pain	MCID for VAS pain (2.37)	12	Sex	.	Dichotomous	.	.	.	.	Test	NS	.	0.58
Tashjian RZ	2020	PROM	Shoulder Pain	MCID for VAS pain (2.37)	12	Age	.	Continuous	.	.	.	.	Test	NS	.	0.58
Tashjian RZ	2020	PROM	Shoulder Pain	MCID for VAS pain (2.37)	12	Work compensations claim	.	Dichotomous	Test	NS	.	0.35	.	.	.	.
Tashjian RZ	2020	PROM	Shoulder Pain	MCID for VAS pain (2.37)	12	Tear size	Anteroposterior tear size	Continuous	.	.	.	.	Test	NS	.	0.86
Tashjian RZ	2020	PROM	ASES	MCID for ASES (27.13)	12	Sex	.	Dichotomous	.	.	.	.	Test	NS	.	0.77
Tashjian RZ	2020	PROM	ASES	MCID for ASES (27.13)	12	Age	.	Continuous	.	.	.	.	Test	NS	.	0.46
Tashjian RZ	2020	PROM	ASES	MCID for ASES (27.13)	12	Work compensations claim	.	Dichotomous	.	.	.	.	Test	NS	.	0.17
Tashjian RZ	2020	PROM	ASES	MCID for ASES (27.13)	12	Tear size	Anteroposterior tear size	Continuous	.	.	.	.	Test	NS	.	0.24
Gutman MJ	2021	PROM	ASES	Postoperative ASES	24	Age	.	Continuous	.	.	.	.	β	0.04	.	0.821
Gutman MJ	2021	PROM	ASES	Postoperative ASES	24	BMI	.	Continuous	.	.	.	.	β	-0.24	.	0.433
Gutman MJ	2021	PROM	ASES	Postoperative ASES	24	Sex	Male sex associated with better postoperative functional outcome (estimate +, not significant)	Dichotomous	.	.	.	.	β	4.2	.	0.262
Gutman MJ	2021	PROM	ASES	Postoperative ASES	24	Tear size	Tears were measured in 2 dimensions on the coronal and sagittal MRI cuts, and tear size was calculated by multiplying the 2 measurements (in cm2).	Continuous	.	.	.	.	β	-0.28	.	0.315
Gutman MJ	2021	PROM	ASES	Postoperative ASES	24	Functional scores	Preoperative ASES score	Continuous	.	.	.	.	β	0.15	.	0.054
Gutman MJ	2021	PROM	ASES	Postoperative ASES	24	Work compensations claim	Presence of a worker's compensation claim associated with a worse post-operative outcome (significant)	Continuous	.	.	.	.	β	-11.1	.	0.019
Gutman MJ	2021	PROM	ASES	Postoperative ASES	24	Symptom duration (timing)	Unclear how the factor was handled in the multivariable analysis, repair within 4 months seemed to result in an improvement in ASES (significant)	Dichotomous	.	.	.	.	β	-10.3	.	0.008
Gutman MJ	2021	PROM	SST score	Postoperative SST score	24	Age	.	Continuous	.	.	.	.	β	-0.02	.	0.469
Gutman MJ	2021	PROM	SST score	Postoperative SST score	24	BMI	.	Continuous	.	.	.	.	β	-0.06	.	0.12
Gutman MJ	2021	PROM	SST score	Postoperative SST score	24	Sex	Male sex associated with better postoperative functional outcome (estimate +, significant)	Dichotomous	.	.	.	.	β	1.2	.	0.012
Gutman MJ	2021	PROM	SST score	Postoperative SST score	24	Tear size	Tears were measured in 2 dimensions on the coronal and sagittal MRI cuts, and tear size was calculated by multiplying the 2 measurements (in cm2).	Continuous	.	.	.	.	β	-0.02	.	0.543
Gutman MJ	2021	PROM	SST score	Postoperative SST score	24	Functional scores	Preoperative ASES score	Continuous	.	.	.	.	β	0.01	.	0.234
Gutman MJ	2021	PROM	SST score	Postoperative SST score	24	Work compensations claim	Presence of a worker's compensation claim associated with a worse post-operative outcome (significant)	Continuous	.	.	.	.	β	-1.2	.	0.061
Gutman MJ	2021	PROM	SST score	Postoperative SST score	24	Symptom duration (timing)	Unclear how the factor was handled in the multivariable analysis, repair within 4 months seemed to result in an improvement in ASES (significant)	Dichotomous	.	.	.	.	β	-1.8	.	0.001
Gutman MJ	2021	PROM	SSV	Postoperative SSV	24	Age	.	Continuous	.	.	.	.	β	-0.04	.	0.817
Gutman MJ	2021	PROM	SSV	Postoperative SSV	24	BMI	.	Continuous	.	.	.	.	β	-0.1	.	0.749
Gutman MJ	2021	PROM	SSV	Postoperative SSV	24	Sex	Male sex associated with worse postoperative functional outcome (estimate -, not significant)	Dichotomous	.	.	.	.	β	-0.15	.	0.97
Gutman MJ	2021	PROM	SSV	Postoperative SSV	24	Tear size	Tears were measured in 2 dimensions on the coronal and sagittal MRI cuts, and tear size was calculated by multiplying the 2 measurements (in cm2).	Continuous	.	.	.	.	β	-0.36	.	0.221
Gutman MJ	2021	PROM	SSV	Postoperative SSV	24	Functional scores	Preoperative ASES score	Continuous	.	.	.	.	β	0.12	.	0.154
Gutman MJ	2021	PROM	SSV	Postoperative SSV	24	Work compensations claim	Presence of a worker's compensation claim associated with a worse post-operative outcome (significant)	Continuous	.	.	.	.	β	-9	.	0.071
Gutman MJ	2021	PROM	SSV	Postoperative SSV	24	Symptom duration (timing)	Unclear how the factor was handled in the multivariable analysis, repair within 4 months seemed to result in an improvement in ASES (significant)	Dichotomous	.	.	.	.	β	-8.6	.	0.033
Gutman MJ	2021	PROM	Shoulder Pain	Postoperative VAS	24	Age	.	Continuous	.	.	.	.	β	-0.01	.	0.683
Gutman MJ	2021	PROM	Shoulder Pain	Postoperative VAS	24	BMI	.	Continuous	.	.	.	.	β	0.02	.	0.571
Gutman MJ	2021	PROM	Shoulder Pain	Postoperative VAS	24	Sex	Male sex associated with less postoperative pain (estimate -, not significant)	Dichotomous	.	.	.	.	β	-0.41	.	0.319
Gutman MJ	2021	PROM	Shoulder Pain	Postoperative VAS	24	Tear size	Tears were measured in 2 dimensions on the coronal and sagittal MRI cuts, and tear size was calculated by multiplying the 2 measurements (in cm2).	Continuous	.	.	.	.	β	0.03	.	0.383
Gutman MJ	2021	PROM	Shoulder Pain	Postoperative VAS	24	Functional scores	Preoperative ASES score	Continuous	.	.	.	.	β	-0.02	.	0.049
Gutman MJ	2021	PROM	Shoulder Pain	Postoperative VAS	24	Work compensations claim	Presence of a worker's compensation claim associated with a worse post-operative outcome (significant)	Continuous	.	.	.	.	β	1	.	0.055
Gutman MJ	2021	PROM	Shoulder Pain	Postoperative VAS	24	Symptom duration (timing)	Unclear how the factor was handled in the multivariable analysis, repair within 4 months seemed to result in an improvement in ASES (significant)	Dichotomous	.	.	.	.	β	0.93	.	0.028
Malavolta E	2021	PROM	UCLA score	Change in UCLA score	12	Age	Increasing age was associated with a more change	Continuous	.	.	.	.	β	0.094	[0.003 ; 0.186]	0.043
Malavolta E	2021	PROM	UCLA score	Change in UCLA score	12	Sex	.	Dichotomous	.	.	.	.	β	0.016	[-1.6 ; 1.6]	0.985
Malavolta E	2021	PROM	UCLA score	Change in UCLA score	12	Affected side dominant	.	Dichotomous	.	.	.	.	β	-0.384	[-2.0 ; 1.2]	0.639
Malavolta E	2021	PROM	UCLA score	Change in UCLA score	12	Diabetes	.	Dichotomous	.	.	.	.	β	1.022	[-1.1 ; 3.1]	0.639
Malavolta E	2021	PROM	UCLA score	Change in UCLA score	12	Hypertension	.	Dichotomous	.	.	.	.	β	1.022	[-1.1 ; 3.1]	0.342
Malavolta E	2021	PROM	UCLA score	Change in UCLA score	12	Smoking	.	Dichotomous	.	.	.	.	β	-0.202	[-0.8 ; 1.2]	0.402
Malavolta E	2021	PROM	UCLA score	Change in UCLA score	12	Complete repair	.	Dichotomous	.	.	.	.	β	1.145	[-1.5 ; 3.8]	0.39
Malavolta E	2021	PROM	UCLA score	Change in UCLA score	12	Supraspinatus repair	.	Dichotomous	.	.	.	.	β	-0.357	[-4.0 ; 3.3]	0.849
Malavolta E	2021	PROM	UCLA score	Change in UCLA score	12	Infraspinatus repair	.	Dichotomous	.	.	.	.	β	-0.837	[-2.8 ; 1.1]	0.402
Malavolta E	2021	PROM	UCLA score	Change in UCLA score	12	Subscapularis repair	.	Dichotomous	.	.	.	.	β	-0.706	[-2.6 ; 0.8]	0.371
Malavolta E	2021	PROM	UCLA score	Change in UCLA score	12	Tear retraction	Posterosuperior retraction > 30 mm	Dichotomous	.	.	.	.	β	0.148	[-1.7 ; 2.0]	0.878
Malavolta E	2021	PROM	UCLA score	Change in UCLA score	12	Biceps procedures	Biceps procedure	Dichotomous	.	.	.	.	β	-0.27	[-1.1 ; 0.6]	0.878
Malavolta E	2021	PROM	UCLA score	Change in UCLA score	12	Acromioplasty	.	Dichotomous	.	.	.	.	β	0.408	[-1.3 ; 2.1]	0.638
Malavolta E	2021	PROM	UCLA score	Change in UCLA score	12	Distal clavicle resection	.	Dichotomous	.	.	.	.	β	1.1	[-3.9 ; 6.1]	0.662
Malavolta E	2021	PROM	UCLA score	Change in UCLA score	12	Functional scores	Preoperative UCLA	Continuous	.	.	.	.	β	0.394	[-3.9 ; 6.1]	< 0.001
Malavolta E	2021	PROM	ASES	Change in ASES	12	Age	Increasing age was associated with a more change	Continuous	.	.	.	.	β	0.354	[0.03 ; 0.7]	0.033
Malavolta E	2021	PROM	ASES	Change in ASES	12	Sex	.	Dichotomous	.	.	.	.	Risk Ratio	-2.4	[-8.4 ; 2.9]	0.343
Malavolta E	2021	PROM	ASES	Change in ASES	12	Affected side dominant	.	Dichotomous	.	.	.	.	β	0.294	[-5.4 ; 6.0]	0.92
Malavolta E	2021	PROM	ASES	Change in ASES	12	Diabetes	.	Dichotomous	.	.	.	.	β	2.3	[-5.2 ; 9.9]	0.546
Malavolta E	2021	PROM	ASES	Change in ASES	12	Hypertension	.	Dichotomous	.	.	.	.	β	-1.8	[-7.6 ; 3.9]	0.538
Malavolta E	2021	PROM	ASES	Change in ASES	12	Smoking	.	Dichotomous	.	.	.	.	β	0.401	[-3.3 ; 4.1]	0.83
Malavolta E	2021	PROM	ASES	Change in ASES	12	Complete repair	.	Dichotomous	.	.	.	.	β	1.032	[-8.3 ; 10.3]	0.827
Malavolta E	2021	PROM	ASES	Change in ASES	12	Supraspinatus repair	.	Dichotomous	.	.	.	.	β	3.62	[-9.3 ; 16.7]	0.585
Malavolta E	2021	PROM	ASES	Change in ASES	12	Infraspinatus repair	.	Dichotomous	.	.	.	.	β	-3.966	[-10.9 ; 3.0]	0.265
Malavolta E	2021	PROM	ASES	Change in ASES	12	Subscapularis repair	.	Dichotomous	.	.	.	.	β	-0.3	[-5.8 ; 5.2]	0.923
Malavolta E	2021	PROM	ASES	Change in ASES	12	Tear retraction	Posterosuperior retraction > 30 mm	Dichotomous	.	.	.	.	β	0.998	[-5.7 ; 7.7]	0.771
Malavolta E	2021	PROM	ASES	Change in ASES	12	Biceps procedures	Biceps procedure	Dichotomous	.	.	.	.	β	-0.9	[-4.0 ; 2.1]	0.539
Malavolta E	2021	PROM	ASES	Change in ASES	12	Acromioplasty	.	Dichotomous	.	.	.	.	β	3.2	[-2.8 ; 9.3]	0.296
Malavolta E	2021	PROM	ASES	Change in ASES	12	Distal clavicle resection	.	Dichotomous	.	.	.	.	β	-3.8	[-21.6 ; 13.9]	0.671
Malavolta E	2021	PROM	ASES	Change in ASES	12	Functional scores	Preoperative ASES score	Continuous	.	.	.	.	β	0.281	[0.1 ; 0.4]	< 0.001
Footnote: Coefficients (regression): β, Acromioclavicular: AC, American Society of Anesthesiologists: ASA, American Shoulder and Elbow Surgeons scale: ASES, Minimal Clinical Important Difference: MCID, Not significant: NS, Odds Ratio: OR, Patient Acceptable Symptom State: PASS, Range of motion: ROM, Subjective Shoulder Value: SSV, Significant: S, Substantial Clinical Benefit: SCB, University of C…
